# Supplementary material for: Transcriptomic analysis reveals candidate genes regulating development and host interactions of Colletotrichum fructicola
Source: BMC Genomics. 2018 Jul 28;19:557. doi: 10.1186/s12864-018-4934-0 (PMC6064131; doi:10.1186/s12864-018-4934-0)
Supplement: Supplementary file 2 — Table S4. Differently expressed genes identified in this study. (XLSX 813 kb) [file 12864_2018_4934_MOESM2_ESM.xlsx]

## Sheet: Sheet1
ID	Annotation	CPM-IL1	CPM-IL2	CPM-IL3	CPM-APP1	CPM-APP2	CPM-APP3	CPM-CON1	CPM-CON2	CPM-CON3	CPM-CIH1	CPM-CIH2	CPM-CIH3	APPvsCON-LogFold	APPvsCON-FDR	CIHvsCON-logFold	CIHvsCON-FDR	ILvsCON-LogFold	ILvsCON-FDR	CIHvsAPP-LogFold	CIHvsAPP-FDR	ILvsAPP-LogFold	ILvsAPP-FDR	ILvsCIH-LogFold	ILvsCIH-FDR
1104|00004	hypothetical protein CGGC5_4041	6.05334	22.3562	14.3162	23.9596	17.934	17.9617	1.5389	0.63125	0.913203	26.977	28.5532	47.0655	4.12233	NA	4.896	0.0292568	3.63955	NA	0.773673	NA	-0.482776	NA	-1.25645	NA
1104|00017	dna mismatch repair protein	532.694	347.763	353.133	4.56373	2.94805	5.23883	74.6368	85.85	71.7777	10.2769	11.7745	13.3469	-4.14764	8.09e-13	-2.70114	NA	2.40713	NA	1.4465	NA	6.55477	1.58e-28	5.10827	2.96e-09
1104|00029	killer toxin subunits alpha beta	36.3201	14.9041	9.54412	31.3756	32.6742	29.9362	2.56484	4.20834	3.47017	77.7193	74.4737	117.078	3.15163	NA	4.66644	0.0119021	2.52564	NA	1.51481	NA	-0.625997	NA	-2.1408	NA
1104|00032	hypothetical protein CGGC5_4040	108.96	158.977	95.4412	64.1775	81.317	77.3352	411.913	417.256	354.871	49.4577	42.6826	44.9581	-2.40774	NA	-3.10695	1.94e-06	-1.70314	NA	-0.699214	NA	0.704595	NA	1.40381	NA
1104|00040	thyroid receptor-interacting protein 13	6.05334	4.96804	28.6324	139.479	83.2823	73.8426	0.256484	0.841667	0.730562	86.0693	74.7681	82.4232	7.07428	1.04e-07	6.78864	4.11e-08	4.18303	NA	-0.285636	NA	-2.89125	NA	-2.60562	NA
1104|00042	hypothetical protein CGLO_09514	302.667	208.658	462.89	73.5901	61.172	50.8915	0	0	0	0	0	0	8.95442	0.00015839	0	NA	11.3437	9.36e-08	-8.95442	0.000100599	2.38927	NA	11.3437	2.33e-08
1104|00043	hypothetical protein CH063_08742	42.3734	7.45206	9.54412	24.8153	12.0379	20.4564	0	0	0	47.5308	40.3277	76.8035	7.26515	0.0167872	8.78168	6.23e-05	7.31577	NA	1.51653	NA	0.0506231	NA	-1.46591	NA
1104|00044	acyltransferase	60.5334	49.6804	100.213	88.7075	100.234	88.0623	1.79539	2.525	1.27848	9.95578	20.8997	14.5177	5.53705	0.000174806	2.93698	NA	5.14108	NA	-2.60007	NA	-0.395966	NA	2.2041	NA
1104|00045	hypothetical protein CGLO_17677	6.05334	24.8402	14.3162	8.55699	11.0552	10.9766	0	0	0.365281	8.99232	12.3632	15.2202	5.38636	NA	5.64139	0.0434511	5.94433	NA	0.255022	NA	0.55797	NA	0.302948	NA
1104|00048	d-isomer specific 2-hydroxyacid dehydrogenase	0	12.4201	4.77206	21.3925	15.9686	27.4415	0.512968	0.841667	0.365281	35.327	35.0291	86.4039	4.95941	NA	6.22897	0.000213546	3.06792	NA	1.26956	NA	-1.89149	NA	-3.16105	NA
1104|00052	catalase related subgroup	0	2.48402	4.77206	3.13756	1.47402	4.7399	0	0	0	6.10193	10.3027	12.6445	4.69696	NA	6.29396	0.0414864	4.34693	NA	1.59701	NA	-0.350031	NA	-1.94704	NA
1104|00055	short chain oxidoreductase	0	0	0	0	0	0	11.2853	10.7313	8.21883	0	0	0	-6.35099	0.0035533	-6.35099	0.00590193	-6.35099	NA	0	NA	0	NA	0	NA
1104|00057	endoribonuclease l-psp	0	27.3242	0	25.3857	22.6017	20.4564	2.56484	2.73542	2.73961	0.642308	0.294362	0.234157	3.03179	NA	-2.44456	NA	1.71883	NA	-5.47635	0.0151609	-1.31296	NA	4.16339	NA
1104|00058	hypothetical protein CGGC5_10962	151.334	273.242	305.412	3.70803	6.63311	4.49043	4.61671	4.20834	4.20073	3.5327	6.77034	3.98067	0.182378	NA	0.12944	NA	5.76822	6.84e-07	-0.0529372	NA	5.58585	2.45e-14	5.63878	4.67e-11
1104|00062	sugar porter family mfs transporter	0	0	0	0.285233	0	0.249468	0	0	0	7.38655	9.12524	14.0494	1.2785	NA	6.36626	0.0326585	0	NA	5.08776	0.048782	-1.2785	NA	-6.36626	NA
1104|00063	calcium-translocating p-type atpase	163.44	84.4567	100.213	27.3824	26.2868	27.192	423.198	446.084	437.607	20.875	13.2463	10.7712	-4.00828	1.25e-26	-4.85193	1.29e-35	-1.90738	NA	-0.843645	NA	2.1009	NA	2.94455	NA
1104|00064	duf221 domain-containing protein	6.05334	4.96804	14.3162	0.285233	0.245671	0.249468	8.46397	6.73334	4.56601	2.56923	3.23799	2.34157	-4.12351	0.0256381	-1.24038	NA	0.352531	NA	2.88314	NA	4.47604	NA	1.59291	NA
1104|00067	hypothetical protein CGLO_16673	96.8535	32.2923	186.11	14.8321	14.0032	14.2197	2.56484	1.2625	2.00905	12.525	17.073	22.2449	2.80571	NA	3.07156	NA	5.66718	0.0442515	0.265852	NA	2.86147	NA	2.59562	NA
1104|00072	aldehyde dehydrogenase	12.1067	19.8722	9.54412	46.493	36.8506	45.9022	40.5245	45.45	43.1032	0.642308	0.294362	1.40494	0.00187231	NA	-5.57447	3e-10	-1.62747	NA	-5.57634	9.38e-05	-1.62934	NA	3.947	NA
1104|00081	major facilitator superfamily protein	0	0	0	0.855699	1.22835	0.249468	13.5936	29.6688	23.378	0	0	0	-4.62892	9.6e-05	-7.48146	0.00035675	-7.48146	NA	-2.85254	NA	-2.85254	NA	0	NA
1104|00090	glycosyltransferase family 20	54.4801	39.7443	23.8603	90.7041	70.7531	58.3756	12.5677	14.9396	9.67995	351.664	287.003	312.131	2.55151	NA	4.66235	0.000186525	1.65704	NA	2.11084	NA	-0.894469	NA	-3.00531	NA
1104|00091	mosc domain-containing protein	345.04	270.758	353.133	3.13756	0.737012	0.997873	0	0	0	0.963463	0	0	3.80665	NA	1.83561	NA	11.3358	1.39e-07	-1.97104	NA	7.52919	1.67e-24	9.50023	1.29e-14
1104|00095	myo-inositol 2-dehydrogenase	266.347	121.717	295.868	4.84896	3.93073	5.4883	1.02594	1.05208	0.547922	15.4154	15.6012	17.3276	2.28672	NA	4.021	NA	7.83308	3.22e-12	1.73428	NA	5.54636	2.96e-09	3.81208	NA
1104|00097	hypothetical protein CGLO_12099	6.05334	2.48402	0	1.14093	0.982682	2.24521	10.5158	13.4667	13.3328	0.642308	0	0.936628	-2.99007	NA	-4.26974	0.00921784	-2.08031	NA	-1.27967	NA	0.909756	NA	2.18942	NA
1104|00106	aristolochene synthase	6.05334	7.45206	9.54412	5.70466	4.42207	3.49256	10.2594	9.25834	10.5932	0	0	0.702471	-1.1233	NA	-4.82242	0.00621203	-0.380119	NA	-3.69912	NA	0.743182	NA	4.4423	NA
1104|00135	arca-like protein	30.2667	2.48402	23.8603	47.9192	45.9404	42.6591	0.769452	0.841667	1.82641	40.7866	30.3193	39.1042	5.16617	0.0339795	4.85827	0.0182519	3.90179	NA	-0.307898	NA	-1.26438	NA	-0.956477	NA
1104|00143	vacuolar sorting protein vps1	24.2134	29.8083	52.4927	150.318	163.617	170.387	12.8242	14.7292	17.3509	1.60577	0.883087	2.34157	3.42016	NA	-3.12076	NA	1.2392	NA	-6.54092	5.28e-17	-2.18096	NA	4.35996	NA
1104|00146	abc multidrug transporter mdr1	24.2134	27.3242	28.6324	39.9326	44.7121	44.9043	0.769452	0	0	26.6558	23.549	29.2696	6.82687	8.94e-05	6.12455	0.000459339	6.13707	NA	-0.702314	NA	-0.689801	NA	0.0125128	NA
1104|00147	alpha-ketoglutarate-dependent taurine dioxygenase	42.3734	81.9727	71.5809	162.868	170.987	161.157	10.7723	12.2042	9.86259	249.858	245.793	205.824	3.89869	NA	4.40129	9.8e-06	2.56321	NA	0.502608	NA	-1.33548	NA	-1.83809	NA
1104|00154	major facilitator superfamily transporter	411.627	457.06	362.677	43.6407	51.0995	47.399	505.017	504.579	488.381	9.95578	8.53651	7.96134	-3.3942	1.65e-35	-5.80346	2.08e-87	-0.28268	NA	-2.40926	NA	3.11152	NA	5.52078	7.56e-26
1104|00159	cytochrome b5	18.16	57.1325	38.1765	173.992	206.363	152.425	0.769452	1.68333	0.182641	186.912	150.419	137.684	7.46845	1.65e-14	7.303	4.65e-16	5.24095	NA	-0.165444	NA	-2.2275	NA	-2.06205	NA
1104|00163	sugar transporter	0	2.48402	9.54412	0.570466	0.245671	0	10.7723	11.7833	9.67995	0	0	0.234157	-4.77493	0.00108237	-5.74238	0.00303416	-1.39464	NA	-0.967453	NA	3.3803	NA	4.34775	NA
1104|00170	pectate lyase	30.2667	32.2923	23.8603	104.11	94.5832	78.3331	4.10374	5.26042	4.56601	557.845	426.237	710.432	4.27737	NA	6.88851	2.31e-26	2.60106	NA	2.61114	NA	-1.6763	NA	-4.28745	0.000227795
1104|00174	wd domain-containing protein	647.708	409.864	300.64	7.98653	7.12445	8.48192	3661.82	3475.87	3096.12	1.28462	3.82671	1.87326	-8.73808	2.58e-112	-10.4415	2.24e-99	-2.91322	NA	-1.70341	NA	5.82486	1.08e-16	7.52827	7.3e-24
1104|00183	hypothetical protein CGLO_03742	992.748	588.713	439.03	83.2881	52.8192	65.3607	3157.83	3174.77	3146.17	4.49616	5.00416	3.51235	-5.55345	7.71e-35	-9.46771	1.25e-92	-2.22978	NA	-3.91426	NA	3.32367	NA	7.23792	4.98e-25
1104|00189	geranylgeranyl pyrophosphate synthetase	24.2134	17.3882	28.6324	49.0601	43.975	32.9298	1.02594	1.05208	2.19169	71.2962	55.9289	87.8089	4.76558	NA	5.53535	3.76e-05	3.92619	NA	0.769767	NA	-0.839389	NA	-1.60916	NA
1104|00201	f-box domain-containing protein	24.2134	2.48402	14.3162	24.53	25.5497	24.6974	0	0.420834	0.730562	4.175	4.7098	4.68314	5.62161	0.0313723	3.19133	NA	4.76103	NA	-2.43028	NA	-0.860582	NA	1.5697	NA
1104|00205	---NA---	6.05334	17.3882	19.0882	0	0	0	2.82132	1.05208	1.82641	14.1308	12.9519	9.60043	-4.01788	NA	2.60888	NA	2.82023	NA	6.62676	0.0082033	6.8381	NA	0.211346	NA
1104|00212	nitrate assimilation regulatory protein	36.3201	9.93609	9.54412	30.2347	21.8647	30.4351	67.4553	66.0709	73.7868	1.60577	1.47181	2.80988	-1.32481	NA	-5.05154	2.06e-13	-1.88641	NA	-3.72674	NA	-0.561603	NA	3.16513	NA
1104|00213	---NA---	0	7.45206	4.77206	5.70466	5.65042	11.2261	0.256484	0	0	14.1308	19.4279	11.0054	5.18399	NA	6.15308	0.0150749	4.31843	NA	0.969089	NA	-0.865558	NA	-1.83465	NA
1104|00227	hypothetical protein CGLO_03736	6.05334	7.45206	9.54412	74.1606	65.5941	85.0687	1.28242	0.63125	1.27848	75.1501	81.244	103.732	5.98028	1.48e-05	6.19037	6.38e-09	2.71517	NA	0.210091	NA	-3.2651	NA	-3.47519	NA
1104|00236	pfs domain-containing protein	24.2134	94.3928	14.3162	5.70466	3.68506	3.74202	67.7118	62.2834	73.6041	0.963463	2.94362	2.34157	-3.91663	9.07e-05	-4.94462	6.17e-07	-0.613739	NA	-1.02798	NA	3.3029	NA	4.33088	NA
1104|00237	hypothetical protein FOXB_08170	18.16	17.3882	0	1.7114	1.22835	0.748405	0	0	0	61.0193	69.4695	105.136	3.43764	NA	9.29768	1.2e-05	6.58188	NA	5.86004	3.33e-09	3.14424	NA	-2.7158	NA
1104|00240	pentatricopeptide repeat domain-containing protein	12.1067	14.9041	23.8603	7.13083	4.91341	6.73564	0.256484	0.420834	1.09584	772.697	598.733	620.516	3.15654	NA	9.85713	7.68e-36	4.57627	NA	6.70059	5.74e-62	1.41973	NA	-5.28086	9.79e-09
1104|00247	hypothetical protein CGLO_16220	48.4267	22.3562	47.7206	162.012	99.7423	74.0921	2.05187	1.68333	2.73961	193.656	196.34	147.753	5.6172	0.000380832	6.29573	2.08e-10	4.11728	NA	0.678525	NA	-1.49992	NA	-2.17845	NA
1104|00250	hsp70-like protein	102.907	218.594	157.478	62.4661	28.9891	19.4585	0	0	0	0	0	0.234157	8.2132	0.00179501	0.699923	NA	10.32	8.1e-06	-7.51328	0.000820063	2.10678	NA	9.62006	1.72e-07
1104|00256	heat repeat containing protein	66.5868	74.5206	62.0368	47.0635	38.816	52.3883	8.46397	7.78542	6.39242	387.312	506.892	620.516	2.59061	NA	6.04058	5.53e-19	3.14441	NA	3.44996	0.00659172	0.553793	NA	-2.89617	NA
1104|00261	hypothetical protein CGGC5_12328	0	0	0	0	0.245671	0.249468	0.256484	0	0	22.8019	17.9561	14.7519	0.4625	NA	6.46757	0.00595793	-0.751855	NA	6.00507	0.00118206	-1.21436	NA	-7.21943	NA
1104|00265	hypothetical protein CH063_03733	0	2.48402	4.77206	0	0.245671	0	0	0.210417	0	22.8019	25.6095	35.5919	0.0843638	NA	7.17126	0.000839803	3.70435	NA	7.0869	0.000134274	3.61999	NA	-3.46691	NA
1104|00267	fad dependent oxidoreductase	181.6	158.977	233.831	238.74	191.132	217.786	105.158	119.938	109.036	4.175	10.597	12.6445	0.954029	NA	-3.58932	2.02e-05	0.780981	NA	-4.54335	0.000147563	-0.173047	NA	4.3703	0.0291172
1104|00271	hypothetical protein CGGC5_12330	151.334	106.813	119.302	0	0.491341	0	0	0.210417	0	0.321154	0	0.234157	0.565471	NA	0.668249	NA	9.33403	2.17e-06	0.102778	NA	8.76856	2.67e-09	8.66578	4.39e-08
1104|00274	duf300 domain-containing protein	617.441	561.389	415.169	459.511	365.558	437.567	2457.37	2497.02	2476.06	27.9404	23.8434	17.7959	-2.55665	NA	-6.73096	9.11e-132	-2.22053	NA	-4.1743	6.06e-05	0.336123	NA	4.51043	5.91e-07
1104|00275	mucin family signaling protein	48.4267	27.3242	38.1765	86.9961	62.1547	82.0751	1.79539	1.68333	0.730562	99.5578	90.958	67.203	5.6588	5.2e-05	5.81506	4.55e-08	4.64002	NA	0.156255	NA	-1.01878	NA	-1.17504	NA
1104|00276	hypothetical protein V502_03065	133.174	84.4567	119.302	248.153	244.197	289.383	27.9567	27.775	28.3093	1380.32	1408.23	1424.14	3.21178	NA	5.64121	3.12e-51	1.99847	NA	2.42943	NA	-1.21331	NA	-3.64274	5.15e-08
1104|00282	hypothetical protein CGLO_07629	338.987	201.206	238.603	8.84223	7.86146	8.98086	123.882	110.258	96.9821	21.5173	15.6012	34.8894	-3.66911	3.43e-06	-2.19528	NA	1.23294	NA	1.47384	NA	4.90206	6.07e-06	3.42822	NA
1104|00288	hypothetical protein CGGC5_12322	18.16	96.8768	23.8603	3.13756	6.14177	4.98937	123.112	136.771	135.337	71.9385	151.597	100.922	-4.75567	2.77e-10	-0.28433	NA	-1.50612	NA	4.47134	0.000242363	3.24956	NA	-1.22179	NA
1104|00299	peptidase family m20 m25 m40 protein	0	7.45206	9.54412	26.5267	37.3419	37.9192	0.256484	0.63125	0.547922	6.42308	10.0083	3.04404	5.81821	0.0148002	3.45459	NA	3.26211	NA	-2.36363	NA	-2.5561	NA	-0.192475	NA
1104|00305	fermentation associated protein	720.348	479.416	439.03	59.6137	64.6114	81.0772	1826.17	1718.68	2030.42	61.6616	68.8808	65.0956	-4.76068	7.69e-48	-4.83012	1.08e-38	-1.76617	NA	-0.0694328	NA	2.99451	NA	3.06394	NA
1104|00308	cutinase	6.05334	12.4201	4.77206	13.1207	11.0552	8.23245	0	0.210417	0	53.6328	71.5301	45.6606	5.80736	NA	8.19199	6.02e-06	5.33443	NA	2.38463	NA	-0.472923	NA	-2.85756	NA
1104|00309	plant basic secretory protein	66.5868	12.4201	4.77206	13.9764	13.5119	10.7271	0	0.420834	0	220.312	208.409	242.352	5.59963	NA	9.72059	6.37e-13	6.72442	NA	4.12096	2.78e-06	1.12479	NA	-2.99617	NA
1104|00311	c6 finger domain-containing protein	12.1067	14.9041	0	14.8321	10.8095	11.2261	1.02594	2.525	1.82641	120.112	117.451	131.128	2.69474	NA	6.00358	2.98e-11	2.25121	NA	3.30885	0.0356001	-0.443529	NA	-3.75238	NA
1104|00319	elongation factor 2	42.3734	19.8722	33.4044	11.4093	7.61579	8.23245	856.656	902.478	816.769	1.92693	1.76617	0.702471	-6.54277	5.94e-132	-9.07691	7.67e-71	-4.74573	4.05e-18	-2.53414	NA	1.79704	NA	4.33118	NA
1104|00321	phosphatidylethanolamine n-methyltransferase	6.05334	14.9041	0	108.103	62.4003	97.0432	0.769452	2.10417	2.73961	2.56923	0	0.936628	5.48354	0.0363191	-0.625752	NA	1.83285	NA	-6.10929	3.05e-05	-3.65069	NA	2.4586	NA
1104|00323	signal recognition particle protein	60.5334	22.3562	33.4044	181.694	188.675	149.432	0.256484	1.68333	0	452.185	555.756	396.194	7.81195	1.77e-14	9.24495	3.2e-30	5.65538	NA	1.433	NA	-2.15658	NA	-3.58957	0.00539914
1104|00324	extracellular aldonolactonase	12.1067	12.4201	4.77206	26.5267	18.9166	23.949	136.193	145.188	143.19	9.95578	16.4843	18.2642	-2.60666	NA	-3.23674	0.000423901	-3.84001	0.00699699	-0.630085	NA	-1.23336	NA	-0.603273	NA
1104|00330	glycosyl hydrolase family 92	18.16	24.8402	33.4044	67.6003	76.6492	56.6293	0.256484	0.420834	0.182641	169.569	264.926	122.932	7.34841	2.67e-06	8.81915	8.56e-14	5.95819	NA	1.47074	NA	-1.39022	NA	-2.86096	NA
1104|00331	exocyst complex component sec5	139.227	24.8402	71.5809	0.855699	0.982682	0.997873	27.7003	27.9854	25.2044	2.24808	0	0.468314	-4.66143	0.000337683	-4.71631	0.00135089	1.53822	NA	-0.0548801	NA	6.19965	0.0001495	6.25453	0.000722253
1104|00333	rna recognition domain-containing protein	0	29.8083	9.54412	9.41269	8.3528	10.2282	4.10374	1.89375	2.55697	285.185	275.818	134.874	1.66765	NA	6.28489	8.17e-11	2.15349	NA	4.61724	3.13e-07	0.485834	NA	-4.1314	NA
1104|00339	serine esterase family protein	0	2.48402	9.54412	0.285233	1.22835	0.748405	0	0	0	196.225	266.398	144.007	2.81393	NA	10.6606	7.89e-08	5.04767	NA	7.84667	1.84e-21	2.23374	NA	-5.61293	0.00309222
1104|00341	rna recognition domain-containing protein	12.1067	9.93609	9.54412	33.3723	30.2175	39.6655	0	0	0	1.28462	0.883087	0.468314	8.11034	0.00171669	3.00529	NA	6.41332	NA	-5.10505	0.00386563	-1.69702	NA	3.40803	NA
1104|00342	wd domain-containing protein	0	2.48402	4.77206	3.4228	1.71969	1.49681	6.92507	8.41667	8.03618	0.321154	0	0.468314	-1.75973	NA	-4.35036	0.0340457	-1.63815	NA	-2.59063	NA	0.121588	NA	2.71222	NA
1104|00345	---NA---	12.1067	4.96804	4.77206	5.9899	6.87878	7.23458	0	0.210417	0	17.0212	14.1294	17.0935	5.12848	NA	6.37591	0.00756682	5.24637	NA	1.24743	NA	0.117882	NA	-1.12955	NA
1104|00351	---NA---	260.294	193.754	224.287	0.855699	1.47402	1.49681	8.72045	8.20625	5.47922	2.56923	2.94362	1.17078	-2.43884	NA	-1.69036	NA	4.8969	0.0424212	0.748475	NA	7.33573	1.13e-20	6.58726	1.13e-15
1104|00353	alcohol dehydrogenase -like domain-containing protein	121.067	163.945	104.985	150.318	146.42	145.939	132.089	145.819	141.181	12.8462	13.5407	8.89796	0.0789268	NA	-3.55618	1.76e-13	-0.103696	NA	-3.6351	NA	-0.182623	NA	3.45248	NA
1104|00354	hypothetical protein CGGC5_5594	193.707	146.557	119.302	3.99326	3.68506	3.99149	3.07781	3.57709	4.38337	6.42308	7.65342	4.44898	0.0777008	NA	0.727712	NA	5.33266	0.00152041	0.650011	NA	5.25496	7.42e-10	4.60495	0.00116119
1104|00356	snf2 family domain-containing protein	1101.71	1083.03	944.868	40.2179	37.8333	28.6889	358.308	313.1	358.523	6.74424	5.88725	3.51235	-3.26584	1.22e-13	-5.96282	4.53e-51	1.60308	NA	-2.69698	NA	4.86892	1.62e-22	7.5659	1.59e-61
1104|00365	histidine acid phosphatase	1319.63	1174.94	1288.46	202.516	214.47	253.709	1687.41	1826.21	1934.71	109.514	115.096	78.4426	-3.02138	NA	-4.16649	2.14e-43	-0.526228	NA	-1.14511	NA	2.49515	NA	3.64026	NA
1104|00369	ssu processome component	0	9.93609	19.0882	0	0	0	0	0	0	37.2539	42.3882	44.2557	0	NA	8.3724	0.000289209	6.29275	NA	8.3724	7.2e-05	6.29275	NA	-2.07965	NA
1104|00374	5-aminolevulinate mitochondrial precursor	308.72	238.466	286.324	59.6137	59.2066	94.299	897.694	929.411	874.3	20.5539	17.6617	37.6993	-3.66164	5.67e-08	-5.14627	2.85e-20	-1.69599	NA	-1.48463	NA	1.96565	NA	3.45029	NA
1104|00381	pyridine nucleotide-disulfide	0	17.3882	4.77206	8.27176	3.93073	4.7399	0	0	0	144.198	145.415	169.53	5.52919	NA	10.259	1.71e-07	5.90915	NA	4.72983	2.49e-10	0.37996	NA	-4.34987	NA
1104|00385	ssdna binding protein	6.05334	2.48402	0	0.570466	2.94805	1.24734	0	0	0	30.5096	27.0813	26.4597	3.77705	NA	7.81465	0.00122484	4.57085	NA	4.0376	0.0319461	0.7938	NA	-3.2438	NA
1104|00386	thiamine biosynthetic bifunctional	12.1067	4.96804	14.3162	6.27513	7.12445	9.4798	22.8271	15.3604	18.812	0.321154	0	1.6391	-1.30291	NA	-4.61876	0.000589367	-0.852929	NA	-3.31585	NA	0.449978	NA	3.76583	NA
1104|00388	trna processing endoribonuclease	708.241	263.306	396.081	5.41943	4.66774	3.74202	44.3717	60.3896	80.7271	3.21154	2.3549	2.10741	-3.70985	0.000310459	-4.52932	7.39e-06	2.87976	NA	-0.819462	NA	6.58961	6.11e-15	7.40907	1.97e-16
1104|00389	dna ligase	66.5868	104.329	100.213	0.855699	0.737012	0.498937	0	0	0	6.10193	6.18161	9.83459	2.71759	NA	5.90645	NA	9.49987	7.35e-05	3.18886	NA	6.78228	1.93e-09	3.59342	NA
1104|00390	zip zinc transporter	66.5868	39.7443	47.7206	1.14093	2.45671	0.498937	15.1326	14.7292	16.8029	3.5327	4.41544	7.02471	-3.39502	0.0103361	-1.61584	NA	1.71497	NA	1.77918	NA	5.11	0.0016737	3.33081	NA
1104|00416	f-box and wd repeat-containing protein	6.05334	4.96804	9.54412	2.85233	2.21104	0.748405	2.82132	2.73542	1.82641	24.7289	32.6742	30.2062	-0.326525	NA	3.50346	NA	1.43251	NA	3.82999	0.0324147	1.75904	NA	-2.07095	NA
1104|00419	pyrroline-5-carboxylate reductase	6.05334	9.93609	23.8603	31.0904	34.6396	42.1601	1.5389	1.05208	2.73961	102.769	128.636	97.6434	4.24605	NA	5.85143	4.56e-10	2.81763	NA	1.60538	NA	-1.42841	NA	-3.03379	NA
1104|00435	50s ribosomal protein l12	0	2.48402	9.54412	10.2684	6.63311	9.4798	0	0.420834	0.182641	23.4443	27.6701	46.8314	4.7732	NA	6.65082	0.000362095	3.66403	NA	1.87762	NA	-1.10917	NA	-2.98679	NA
1104|00438	hypothetical protein CGGC5_8442, partial	0	0	9.54412	3.70803	1.96536	2.74415	52.5792	45.2396	42.7379	3.5327	2.64926	5.85392	-4.00257	9.86e-08	-3.50532	0.00319684	-3.82864	NA	0.497253	NA	0.173932	NA	-0.323321	NA
1104|00440	denitrification regulatory protein nirq	30.2667	42.2284	38.1765	0.570466	0.491341	0.748405	4010.9	4201.18	4099.55	4.81731	9.12524	9.13212	-12.46	2.53e-91	-9.03628	1.33e-270	-6.79276	2.67e-62	3.42372	NA	5.66725	NA	2.24353	NA
1104|00441	ubiquitin carboxyl-terminal hydrolase 19	0	12.4201	0	0.570466	1.47402	0.748405	10.0029	7.575	9.13203	0.321154	0	0.234157	-3.09589	NA	-4.86363	0.0112332	-1.0819	NA	-1.76774	NA	2.014	NA	3.78174	NA
1104|00442	histone acetyl transferase hat1	48.4267	37.2603	9.54412	0.285233	0.245671	0	0	0	0	37.8962	42.9769	174.447	1.27247	NA	9.41332	8.9e-05	7.99407	NA	8.14085	2.43e-05	6.7216	NA	-1.41925	NA
1104|00447	glutathione synthetase	24.2134	44.7124	23.8603	124.362	97.0399	119.495	92.8472	95.3188	101	645.841	453.024	692.402	0.237153	NA	2.62944	NA	-1.63597	NA	2.39229	NA	-1.87312	NA	-4.26541	0.000152027
1104|00453	ctd kinase subunit gamma	48.4267	49.6804	95.4412	9.12746	8.3528	8.48192	0.256484	0	0.547922	3.5327	4.7098	9.36628	4.48097	NA	3.93056	NA	7.36128	0.000133085	-0.550405	NA	2.88031	NA	3.43072	NA
1104|00459	gdsl-like lipase acylhydrolase	108.96	270.758	214.743	99.2611	72.7185	62.866	1.79539	0.841667	1.82641	15.4154	17.073	11.4737	5.60332	0.000579841	3.1959	NA	6.9418	2.2e-10	-2.40743	NA	1.33848	NA	3.74591	NA
1104|00463	isochorismatase family	0	14.9041	23.8603	234.462	323.548	299.362	0	0	0	4.81731	4.7098	2.57573	11.1594	1.62e-08	5.05633	NA	6.70559	NA	-6.10311	8.22e-20	-4.45386	0.0403388	1.64926	NA
1104|00474	pheromone receptor 1	0	2.48402	0	0.285233	0.982682	0.498937	0	0	0	8.35001	13.5407	14.0494	2.5139	NA	6.59754	0.0211002	2.93056	NA	4.08364	NA	0.416663	NA	-3.66698	NA
1104|00475	hypothetical protein CGGC5_8420	0	4.96804	4.77206	15.1174	9.08981	10.9766	0	0.210417	0.547922	31.152	29.7306	32.5478	4.97155	NA	6.37102	0.000259406	3.15786	NA	1.39947	NA	-1.81369	NA	-3.21316	NA
1104|00482	tripeptidyl peptidase a	0	2.48402	4.77206	2.5671	3.68506	1.49681	0	0	0	26.3346	30.3193	28.333	4.43722	NA	7.83056	0.00105685	4.34693	NA	3.39334	NA	-0.0902964	NA	-3.48363	NA
1104|00487	macrophage migration inhibitory factor	0	0	0	0	0.737012	0.249468	0	0	0	30.5096	22.6659	31.8453	1.86021	NA	7.83113	0.00151038	0	NA	5.97092	5.26e-05	-1.86021	NA	-7.83113	NA
1104|00489	gtr1 g domain containing protein	0	9.93609	0	38.2212	32.1828	42.6591	0.256484	0	0	70.6539	86.5426	62.5199	7.48894	0.000407262	8.44514	6.62e-07	4.02931	NA	0.956197	NA	-3.45964	NA	-4.41583	NA
1104|00494	hypothetical protein CGGC5_8410	0	2.48402	0	0.855699	0	0.249468	0	0.420834	0	121.075	112.446	139.089	0.895222	NA	8.87244	1.45e-09	1.84498	NA	7.97722	2.63e-14	0.949761	NA	-7.02746	0.0206898
1104|00505	voltage gated chloride channel	0	0	0	0.855699	1.47402	1.24734	62.5821	51.1313	43.6511	0.963463	0	0.936628	-5.31879	8.4e-13	-6.11548	1.47e-10	-8.71644	0.036655	-0.796683	NA	-3.39764	NA	-2.60096	NA
1104|00525	duf803 domain membrane protein	60.5334	91.9088	38.1765	650.332	471.933	682.296	87.974	81.0105	88.5807	17.3423	16.7787	17.7959	2.80684	NA	-2.30238	NA	-0.433511	NA	-5.10922	4.89e-16	-3.24035	NA	1.86887	NA
1104|00548	protein phosphatase pp2a regulatory subunit a	84.7468	62.1005	66.8089	8.27176	8.84414	11.9745	90.0259	86.9021	83.2841	9.31347	5.88725	7.25887	-3.14467	5.11e-08	-3.51247	2.27e-07	-0.283944	NA	-0.3678	NA	2.86073	NA	3.22853	NA
1104|00563	hypothetical protein CGGC5_5646	1700.99	1167.49	481.978	144.898	112.271	136.958	3165.52	3321.22	3183.06	33.7212	26.787	36.7626	-4.61543	2.84e-12	-6.62984	2.78e-31	-1.52902	NA	-2.01441	NA	3.08641	NA	5.10082	9.92e-05
1104|00564	conserved glutamic acid-rich protein	12.1067	12.4201	28.6324	56.7614	47.6601	51.141	4.36023	2.31458	3.47017	101.806	113.624	136.982	3.88976	NA	5.06759	5.83e-06	2.34733	NA	1.17783	NA	-1.54244	NA	-2.72026	NA
1104|00566	hypothetical protein CGGC5_8414	18.16	2.48402	4.77206	1.7114	0.737012	1.74628	16.6715	21.2521	20.6384	0	0.294362	0.468314	-3.689	0.000647349	-5.69501	4.82e-05	-1.1923	NA	-2.00601	NA	2.49671	NA	4.50271	NA
1104|00569	protein phosphatase	0	2.48402	4.77206	106.107	141.015	107.022	0	0	0	179.846	232.546	220.576	9.88475	2.61e-06	10.7219	1.09e-08	4.34693	NA	0.837127	NA	-5.53783	NA	-6.37496	0.00148483
1104|00572	hypothetical protein CGGC5_8401	205.814	392.475	219.515	648.905	611.965	708.989	443.461	436.404	388.111	3.85385	3.82671	5.38561	0.635413	NA	-6.56015	1.2e-51	-0.632466	NA	-7.19556	3.81e-42	-1.26788	NA	5.92769	5.15e-16
1104|00573	rna recognition domain-containing protein	84.7468	119.233	114.529	28.5233	16.2143	14.2197	1.02594	0	0	0	0	0	5.40435	NA	-1.90143	NA	7.8305	5.36e-07	-7.30578	0.0107253	2.42614	NA	9.73193	1.29e-05
1104|00574	hypothetical protein CGLO_08293	248.187	146.557	190.882	5.70466	6.63311	8.48192	12.5677	10.1	9.49731	716.495	538.389	799.646	-0.618512	NA	5.98071	6.1e-18	4.17062	NA	6.59922	7.29e-43	4.78913	2.53e-06	-1.81009	NA
1104|00575	hypothetical protein CGLO_04220	2082.35	1617.1	1727.49	178.841	142.243	189.097	1915.68	1954.35	1788.96	234.121	221.361	215.424	-3.4705	5.26e-23	-3.07565	2.23e-06	-0.060404	NA	0.394847	NA	3.41009	NA	3.01525	NA
1104|00576	asparaginyl-trna synthetase	18.16	12.4201	42.9486	324.881	367.769	381.437	0	0	0	5.78078	2.94362	5.15145	11.4844	2.36e-09	5.24801	NA	7.62261	NA	-6.23642	6.19e-27	-3.86182	NA	2.3746	NA
1104|00590	phenylalanyl-trna synthetase	24.2134	86.9408	52.4927	21.963	17.1969	17.9617	0	0.210417	0.182641	1.92693	2.64926	3.74651	6.22612	0.0249488	3.50135	NA	7.73846	0.000110182	-2.72477	NA	1.51234	NA	4.23711	NA
1104|00596	40s ribosomal protein s3	84.7468	96.8768	104.985	1035.4	967.451	936.255	2.30836	2.10417	2.19169	170.854	141.883	201.141	8.71828	3e-51	6.20327	1.77e-15	5.36176	0.00378916	-2.51501	NA	-3.35652	NA	-0.841507	NA
1104|00603	duf1941 family protein	12.1067	19.8722	9.54412	25.1005	20.3907	17.2133	0.256484	0	0	107.587	107.442	136.045	6.64228	0.00969992	9.12035	1.48e-08	6.05199	NA	2.47807	NA	-0.59029	NA	-3.06836	NA
1104|00613	anaphase-promoting complex component cut20 apc4	0	0	0	0	0.245671	0	0	0	0	18.9481	18.8392	14.0494	0.726937	NA	7.12134	0.00743787	0	NA	6.3944	0.00215404	-0.726937	NA	-7.12134	NA
1104|00616	mitochondrial precursor	2857.18	1987.22	2896.64	399.326	227.245	173.63	2.05187	3.36667	2.19169	17.3423	11.7745	9.83459	6.64756	3.22e-10	2.30009	NA	9.92105	7.46e-47	-4.34747	0.0352765	3.27349	NA	7.62095	9.23e-33
1104|00617	cell division control protein 42	24.2134	27.3242	4.77206	22.2482	20.6363	25.1963	7.43803	7.15417	9.86259	1244.79	1332.58	2109.05	1.4631	NA	7.56039	4.36e-39	1.19089	NA	6.09729	3.38e-34	-0.272215	NA	-6.3695	8.47e-15
1104|00640	adaptor complexes medium subunit family protein	102.907	37.2603	52.4927	3.4228	7.61579	3.74202	0.256484	0.63125	0.365281	1.92693	2.3549	1.6391	3.21867	NA	1.9513	NA	6.8896	0.000627346	-1.26736	NA	3.67094	NA	4.9383	NA
1104|00641	s-adenosylmethionine-dependent methyltransferase	60.5334	52.1645	109.757	2.5671	2.21104	2.99362	26.1614	26.3021	29.5878	5.78078	10.3027	7.96134	-3.33881	0.000310976	-1.75505	NA	1.43477	NA	1.58375	NA	4.77358	0.000403191	3.18982	NA
1104|00648	mold-specific protein ms95	0	19.8722	0	81.2914	120.624	110.265	0	0.420834	0.182641	0	0.588725	1.17078	8.31936	6.95e-08	1.1253	NA	4.37104	NA	-7.19406	3.63e-09	-3.94832	NA	3.24574	NA
1104|00682	isoprenylcysteine carboxyl methyltransferase	30.2667	4.96804	4.77206	2.5671	1.96536	1.49681	15.1326	11.7833	10.9584	0	0.883087	0	-2.57833	NA	-4.92613	0.00216995	0.0782715	NA	-2.3478	NA	2.6566	NA	5.0044	NA
1104|00693	coiled-coil domain-containing protein 55	151.334	42.2284	23.8603	5.41943	9.08981	5.98724	1.02594	0.63125	1.09584	4.175	4.41544	2.10741	2.73821	NA	1.8237	NA	6.12159	0.0216408	-0.914506	NA	3.38338	NA	4.29789	NA
1104|00721	lmbr1 domain-containing protein	60.5334	37.2603	23.8603	23.9596	21.8647	21.4543	373.184	371.806	380.258	12.2039	12.0689	6.55639	-4.05641	1.1e-47	-5.17284	6.77e-59	-3.20543	2.74e-05	-1.11643	NA	0.850987	NA	1.96742	NA
1104|00722	glycosyltransferase family 2 protein	42.3734	74.5206	38.1765	57.0466	57.2413	56.6293	218.781	232.09	235.789	14.1308	14.1294	18.0301	-2.00392	NA	-3.87996	2.91e-22	-2.14397	NA	-1.87604	NA	-0.14005	NA	1.73599	NA
1104|00738	polyadenylation factor subunit 2	72.6401	74.5206	66.8089	116.946	98.5139	114.506	17.4409	9.88959	18.812	672.818	611.097	657.981	2.82811	NA	5.38383	2.78e-16	2.20409	NA	2.55572	NA	-0.624021	NA	-3.17974	NA
1104|00751	phosphatidylinositol-specific phospholipase c	6.05334	0	0	2.28187	3.19372	3.49256	0	0	0	15.7366	12.0689	15.6885	4.63894	NA	6.87017	0.0110343	4.09948	NA	2.23122	NA	-0.539461	NA	-2.77068	NA
1104|00758	dnaj domain containing protein	0	29.8083	4.77206	5.70466	2.21104	1.74628	0	0	0.182641	69.3693	123.632	350.533	4.16985	NA	9.92982	4.35e-06	5.97003	NA	5.75997	0.0348936	1.80019	NA	-3.95978	NA
1104|00761	camp-dependent protein kinase catalytic subunit	30.2667	19.8722	66.8089	66.1741	81.8083	89.3097	0.512968	1.89375	0.365281	62.6251	75.0624	55.7294	6.23882	1.76e-06	5.94439	7.7e-07	5.22036	NA	-0.294434	NA	-1.01846	NA	-0.724025	NA
1104|00768	hypothetical protein CGLO_10042	0	2.48402	0	0.285233	0	0	0	0	0	37.2539	30.025	29.0355	0.816085	NA	8.01032	0.000866809	2.93056	NA	7.19424	5.12e-05	2.11447	NA	-5.07976	NA
1104|00776	s-formylglutathione hydrolase	0	0	0	0.855699	0.245671	1.74628	0	0	0	11.8827	7.94779	8.89796	3.10328	NA	6.27816	0.0410603	0	NA	3.17487	NA	-3.10328	NA	-6.27816	NA
1104|00778	zip zinc transporter	72.6401	42.2284	81.1251	0	0.245671	0	0	0	0	104.375	137.173	204.185	0.726937	NA	10.2163	4.32e-07	9.03246	0.000448249	9.48935	2.52e-10	8.30552	8.6e-06	-1.18383	NA
1104|00791	rta1 domain-containing protein	30.2667	4.96804	19.0882	10.8389	12.5292	10.2282	173.383	172.963	151.409	0	0	0	-3.87413	1.26e-21	-10.3754	4.62e-10	-3.18696	0.00404545	-6.50128	NA	0.687173	NA	7.18845	NA
1104|00798	hypothetical protein CGGC5_5638	60.5334	69.5526	57.2647	48.4896	54.5389	38.6676	155.173	140.979	136.067	8.35001	11.1858	8.89796	-1.6064	NA	-3.90844	1.94e-13	-1.20439	NA	-2.30203	NA	0.402014	NA	2.70405	NA
1104|00805	thiamine biosynthetic bifunctional enzyme	145.28	206.174	314.956	134.06	99.2509	128.726	0	0.210417	1.64377	27.6193	35.3235	19.9033	7.34497	1.25e-09	5.22236	0.0185111	8.22456	2.38e-13	-2.12261	NA	0.879595	NA	3.0022	NA
1104|00811	integral membrane protein	78.6934	49.6804	33.4044	6.27513	3.19372	5.73777	88.9999	88.1646	87.4848	1.60577	1.17745	0.702471	-4.08821	1.95e-16	-6.10112	4.04e-18	-0.708767	NA	-2.01291	NA	3.37944	NA	5.39236	0.000731683
1104|00816	tyrosinase central domain-containing protein	0	2.48402	0	0.570466	0	0.997873	3.07781	1.47292	1.46112	23.7654	11.7745	14.986	-1.71657	NA	2.99452	NA	-1.15958	NA	4.71108	0.0242649	0.556983	NA	-4.1541	NA
1104|00822	legume-like lectin family protein	169.494	156.493	119.302	0.570466	0.245671	1.24734	1.28242	0.63125	0.913203	10.2769	6.77034	11.942	-0.392935	NA	3.19707	NA	7.1209	4.02e-09	3.59001	NA	7.51383	1.06e-13	3.92382	NA
1104|00825	rna polymerase rpb6	0	7.45206	4.77206	4.84896	4.1764	2.99362	0	0	0	32.7577	36.7953	66.9689	5.04661	NA	8.51198	0.000165601	5.07029	NA	3.46538	NA	0.0236838	NA	-3.44169	NA
1104|00826	calcium-binding ef-hand protein	223.974	89.4248	147.934	3.99326	3.43939	3.99149	352.665	378.329	366.012	1.92693	2.06054	0.936628	-6.53924	9.41e-49	-7.6941	3.33e-40	-1.24901	NA	-1.15487	NA	5.29022	1.34e-08	6.44509	8.35e-11
1104|00833	peroxin 8	54.4801	24.8402	9.54412	15.1174	6.63311	7.73352	32.317	32.4042	37.4413	3.85385	1.47181	2.57573	-1.77991	NA	-3.63101	0.0146049	-0.200398	NA	-1.85109	NA	1.57952	NA	3.43061	NA
1104|00837	dna rna non-specific endonuclease	0	4.96804	9.54412	0	0	0	0	0.210417	0.182641	8.67116	12.3632	4.9173	-1.03432	NA	5.09917	NA	4.27671	NA	6.13349	0.034631	5.31103	NA	-0.822456	NA
1104|00839	mitochondrial import inner membrane translocase subunit tim13	18.16	22.3562	23.8603	4.2785	3.19372	1.74628	0	0	0	62.6251	66.5259	66.0323	4.67709	NA	9.02649	1.88e-05	7.43188	NA	4.3494	6.13e-07	2.75479	NA	-1.59461	NA
1104|00842	mboat family protein	36.3201	17.3882	23.8603	13.9764	21.1277	25.1963	0	0	0	0.963463	1.47181	1.17078	7.33808	0.0118012	3.40819	NA	7.69939	NA	-3.92989	NA	0.361317	NA	4.2912	NA
1104|00845	spindle pole body interacting protein	54.4801	14.9041	19.0882	2.28187	1.22835	1.74628	47.9625	58.075	53.331	1.28462	1.17745	0.936628	-4.8261	1.33e-13	-5.40364	2.14e-11	-0.846355	NA	-0.577541	NA	3.97974	NA	4.55728	NA
1104|00848	transcription factor subunit med10	0	0	0	0.570466	0.245671	0.498937	0	0	0	17.6635	25.3152	25.2889	2.17212	NA	7.51607	0.00305906	0	NA	5.34395	0.000478115	-2.17212	NA	-7.51607	NA
1104|00849	c2h2 transcription factor	42.3734	29.8083	42.9486	2.85233	1.22835	1.24734	18.7233	22.5146	20.821	0.642308	1.47181	3.51235	-3.45253	0.00301228	-3.37894	NA	0.887555	NA	0.0735895	NA	4.34009	NA	4.2665	NA
1104|00851	hypothetical protein CGGC5_5613	48.4267	9.93609	47.7206	379.075	312.247	352.249	3.07781	2.94583	4.01809	0.963463	2.64926	0.702471	6.647	5.92e-18	-1.15118	NA	3.35332	NA	-7.79818	7.7e-26	-3.29369	NA	4.5045	NA
1104|00852	galactoside o-acetyltransferase	66.5868	29.8083	85.8971	23.3891	23.5844	28.9383	34.1124	37.2438	43.2858	264.952	341.166	460.821	-0.592341	NA	3.21407	NA	0.667371	NA	3.80641	0.000561704	1.25971	NA	-2.5467	NA
1104|00858	nb-arc and tpr domain protein	115.013	94.3928	167.022	219.915	205.626	198.078	238.787	247.871	228.301	2.89039	1.76617	4.44898	-0.197083	NA	-6.2375	5.22e-45	-0.924803	NA	-6.04042	6.24e-21	-0.72772	NA	5.3127	3.39e-07
1104|00861	c6 finger domain-containing protein	54.4801	74.5206	124.074	1.14093	0.737012	1.49681	0	0.420834	0	0	0.588725	1.17078	2.23626	NA	1.42337	NA	8.31502	1.03e-05	-0.812891	NA	6.07876	4.91e-07	6.89165	1.45e-06
1104|00862	---NA---	653.761	335.343	291.096	38.5065	29.9718	37.6697	1181.88	1161.5	1084.34	13.1673	12.0689	23.6499	-5.00817	1.05e-18	-6.12081	2.11e-27	-1.42061	NA	-1.11265	NA	3.58755	NA	4.7002	0.0060591
1104|00891	hypothetical protein CGGC5_5598	0	2.48402	9.54412	0	0	0	0.512968	0.210417	0.365281	7.06539	5.88725	17.5618	-1.96462	NA	4.39945	NA	3.08305	NA	6.36408	0.0235418	5.04767	NA	-1.31641	NA
1104|00892	hypothetical protein CGLO_05814	6.05334	2.48402	0	0	0	0	2.30836	0.420834	1.46112	119.148	138.056	368.797	-3.60575	NA	7.10017	0.000133189	0.965094	NA	10.7059	6.39e-08	4.57085	NA	-6.13508	0.0253788
1104|00899	pxa domain-containing protein	6.05334	4.96804	4.77206	9.41269	9.58115	9.23033	0.769452	1.2625	1.09584	41.75	33.8517	66.5006	3.02939	NA	5.34608	0.00190905	2.2066	NA	2.31669	NA	-0.822792	NA	-3.13948	NA
1104|00901	pxa domain-containing protein	30.2667	37.2603	42.9486	9.98316	6.87878	9.4798	0	0	0	23.7654	37.0897	56.4318	6.15471	NA	8.29354	0.000235284	8.20751	NA	2.13883	NA	2.0528	NA	-0.0860308	NA
1104|00907	mrna processing protein	0	14.9041	4.77206	22.2482	20.145	17.4628	1.02594	0.841667	0.730562	81.8943	85.0708	120.123	4.34043	NA	6.59523	1.21e-09	2.75362	NA	2.2548	NA	-1.58682	NA	-3.84161	NA
1104|00908	chromatin remodeling complex subunit	6.05334	22.3562	23.8603	24.53	26.0411	26.6931	0.256484	0.841667	0.913203	22.1596	21.1941	30.4404	5.02391	NA	4.95794	0.0321301	4.46341	NA	-0.065967	NA	-0.560494	NA	-0.494527	NA
1104|00909	major facilitator superfamily transporter	0	0	0	0.855699	0.982682	0.249468	8.20749	9.25834	6.94034	0.321154	0	0	-3.33084	NA	-5.15369	0.0118894	-6.04621	NA	-1.82285	NA	-2.71537	NA	-0.892516	NA
1104|00910	guanine nucleotide-binding protein subunit gamma	6.05334	4.96804	0	20.5368	18.1796	30.6846	16.6715	16.6229	18.0814	0.963463	0.588725	0.702471	0.43115	NA	-4.29863	0.000973162	-2.183	NA	-4.72978	NA	-2.61415	NA	2.11563	NA
1104|00912	hypothetical protein CGGC5_10793	6.05334	2.48402	0	0.570466	1.22835	0.498937	1.02594	1.2625	0	38.8597	35.9122	73.057	0.00503936	NA	5.79815	0.00210331	1.74252	NA	5.79311	2.43e-05	1.73748	NA	-4.05563	NA
1104|00913	alkbh6 protein	54.4801	14.9041	38.1765	5.41943	3.19372	2.99362	7.69452	4.62917	5.11394	379.925	422.999	430.849	-0.572059	NA	6.11447	1.88e-21	2.5992	NA	6.68653	1.25e-42	3.17126	NA	-3.51527	0.0130287
1104|00925	repetitive proline-rich cell wall protein	12.1067	17.3882	9.54412	0	0	0.249468	2.05187	0.63125	1.46112	66.1578	52.6909	60.6466	-2.85538	NA	5.31473	9.39e-05	3.12455	NA	8.17011	2.08e-07	5.97993	NA	-2.19018	NA
1104|00926	triose-phosphate transporter	6.05334	14.9041	0	19.6811	29.7261	25.4458	0	0.210417	0	14.4519	18.5448	6.55639	7.00566	0.0065692	6.0918	0.0266053	5.18744	NA	-0.913863	NA	-1.81822	NA	-0.904356	NA
1104|00930	selt selw selh selenoprotein domain-containing protein	102.907	67.0686	109.757	3.13756	1.96536	3.49256	1.5389	2.31458	1.27848	0	0.588725	2.34157	0.703927	NA	-0.73648	NA	5.66858	0.0121147	-1.44041	NA	4.96465	0.00104092	6.40506	6.79e-06
1104|00932	wsc domain-containing protein	145.28	106.813	162.25	13.1207	10.3182	8.48192	1.02594	0	0	1.92693	1.76617	2.10741	4.52688	NA	2.14017	NA	8.2096	4.33e-09	-2.38672	NA	3.68271	NA	6.06943	8.79e-09
1104|00936	hypothetical protein CGLO_17441	24.2134	67.0686	28.6324	7.98653	6.87878	6.23671	0	0	0	58.1289	51.2191	22.0108	5.83976	NA	8.45652	0.000176909	8.3254	NA	2.61676	NA	2.48564	NA	-0.131116	NA
1104|00937	biotin-requiring enzyme	24.2134	49.6804	52.4927	30.5199	26.0411	27.192	127.729	138.033	135.885	12.525	16.1899	11.942	-2.25662	NA	-3.29245	1.89e-08	-1.66516	NA	-1.03584	NA	0.591457	NA	1.6273	NA
1104|00939	3-oxo-5-alpha-steroid 4-dehydrogenase	193.707	193.754	295.868	0.285233	0.982682	0	2.05187	0.63125	0.913203	0.642308	0.883087	0.468314	-1.27336	NA	-0.745519	NA	7.42761	1.51e-13	0.527843	NA	8.70097	1.08e-16	8.17313	2.49e-15
1104|00940	hypothetical protein CGLO_04652	139.227	89.4248	152.706	84.1438	85.2477	102.531	152.608	154.446	152.87	14.7731	8.24215	16.1568	-0.757385	NA	-3.54093	1.88e-06	-0.270009	NA	-2.78354	NA	0.487376	NA	3.27092	NA
1104|00941	metalloprotease 1	217.92	193.754	233.831	6.56036	8.3528	5.73777	135.424	147.713	122.187	15.4154	14.4238	24.8206	-4.27016	8.8e-17	-2.88199	NA	0.670861	NA	1.38817	NA	4.94102	9.04e-09	3.55285	NA
1104|00944	eukaryotic translation initiation factor 3 subunit a	0	4.96804	14.3162	103.54	115.711	87.3139	2.05187	1.05208	0.730562	49.1366	43.86	40.0408	6.18816	2.1e-08	4.98609	0.00107198	2.22348	NA	-1.20206	NA	-3.96468	NA	-2.76261	NA
1104|00946	phd-finger domain-containing protein	0	0	4.77206	0	0.245671	0	0	0	0	9.95578	15.8956	24.8206	0.726937	NA	7.08879	0.00914645	3.77879	NA	6.36185	0.00411098	3.05185	NA	-3.31	NA
1104|00952	hypothetical protein CGGC5_5601	6.05334	7.45206	9.54412	16.8288	18.671	16.7144	1.5389	0.841667	0.547922	39.8231	31.2024	49.8754	3.9927	NA	5.19816	0.00186045	2.82596	NA	1.20546	NA	-1.16674	NA	-2.3722	NA
1104|00954	conserved fungal protein	181.6	124.201	124.074	0.285233	0.737012	1.49681	34.1124	44.3979	32.6927	1.60577	0	0.234157	-5.26882	2.7e-10	-5.65465	2.3e-08	1.94712	NA	-0.385833	NA	7.21594	6.02e-14	7.60177	3.73e-11
1104|00970	calcineurin-like phosphoesterase	36.3201	59.6165	42.9486	0	0	0	29.2392	25.8813	19.9078	64.552	62.1105	94.5994	-7.65159	1.46e-05	1.5555	NA	0.885084	NA	9.20709	6.04e-07	8.53668	NA	-0.670416	NA
1104|00971	cpsf a subunit region	659.814	911.636	935.324	0	0	0	366.003	383.169	344.277	725.808	789.775	980.883	-11.5102	1.76e-16	1.19072	NA	1.19667	NA	12.7009	5.45e-18	12.7069	5.21e-16	0.00594375	NA
1104|00972	phd-finger domain-containing protein	0	0	0	0	0	0	0	0	0	16.3789	12.6576	26.4597	0	NA	7.21907	0.00738966	0	NA	7.21907	0.00410786	0	NA	-7.21907	NA
1104|00973	elicitor protein	199.76	293.115	186.11	0	0	0	47.706	45.8709	48.3997	106.944	89.7806	112.864	-8.56835	1.34e-07	1.12264	NA	2.25472	NA	9.69099	2.61e-08	10.8231	1.21e-09	1.13208	NA
1104|00975	3-isopropylmalate dehydrogenase	0	22.3562	14.3162	0	0	0	44.8847	43.1354	39.0851	95.0616	96.2565	177.257	-8.40917	8.04e-07	1.53315	NA	-1.78283	NA	9.94232	2.65e-08	6.62634	NA	-3.31598	NA
1104|00977	integral membrane protein	133.174	250.886	190.882	0	0	0	116.444	124.988	116.89	899.874	838.933	1619.2	-9.90166	7.39e-11	3.22693	NA	0.681595	NA	13.1286	2.74e-18	10.5833	3.28e-09	-2.54533	NA
1104|01003	carboxymuconolactone decarboxylase	18.16	34.7763	38.1765	18.8254	18.9166	20.9553	1431.18	1521.73	1684.49	15.4154	17.9561	14.986	-6.29481	4.96e-206	-6.57241	9.51e-175	-5.66371	2.34e-31	-0.277597	NA	0.631096	NA	0.908694	NA
1104|01009	gtp-binding protein rbg1	115.013	94.3928	138.39	51.342	55.2759	51.8894	578.628	605.369	573.857	45.2827	46.2149	56.1977	-3.46809	7.81e-28	-3.56977	7.15e-19	-2.33625	NA	-0.101676	NA	1.13184	NA	1.23351	NA
1104|01015	centromere binding protein b	24.2134	42.2284	38.1765	8.84223	9.58115	10.7271	270.847	243.031	255.697	21.8385	19.4279	24.8206	-4.70473	9.34e-47	-3.53416	6.7e-13	-2.87447	NA	1.17057	NA	1.83026	NA	0.659694	NA
1104|01035	histone deacetylase complex subunit	0	4.96804	0	0.570466	1.47402	2.24521	93.8731	106.681	94.9731	0.321154	1.17745	0.936628	-5.98719	6.81e-25	-6.71829	1.51e-18	-5.79132	0.00682703	-0.731097	NA	0.195876	NA	0.926972	NA
1104|01053	hypothetical protein CGGC5_10794	96.8535	84.4567	90.6692	12.8355	12.5292	10.9766	2.82132	2.73542	1.27848	0.642308	1.17745	1.40494	2.3483	NA	-1.00217	NA	5.2393	0.0140701	-3.35047	NA	2.89099	NA	6.24146	1.65e-07
1104|01055	---NA---	266.347	166.429	128.846	12.5503	14.0032	20.9553	566.06	584.117	592.303	8.35001	5.00416	6.32224	-5.18577	2.13e-38	-6.44161	6.81e-49	-1.63282	NA	-1.25583	NA	3.55295	NA	4.80879	0.000171843
1104|01086	---NA---	30.2667	19.8722	14.3162	4.2785	2.45671	4.7399	105.158	96.3709	84.0147	0	0.294362	0.234157	-4.59263	4.94e-19	-8.30583	3.75e-12	-2.14087	NA	-3.7132	NA	2.45176	NA	6.16496	NA
1104|01088	serine threonine-protein kinase sgk2	66.5868	62.1005	47.7206	398.471	296.279	382.435	339.072	328.461	334.963	2.89039	4.12107	4.21482	0.103633	NA	-6.43371	2.46e-52	-2.50408	NA	-6.53734	3.39e-31	-2.60772	NA	3.92962	NA
1104|01089	hypothetical protein CGGC5_11680	12.1067	14.9041	19.0882	31.6609	29.9718	30.1857	334.712	338.14	342.451	39.8231	34.146	35.3577	-3.46164	3.63e-36	-3.21078	6.13e-14	-4.44987	4.3e-08	0.250853	NA	-0.988237	NA	-1.23909	NA
1104|01090	gag protein	18.16	12.4201	14.3162	3.99326	2.45671	1.49681	3247.6	3179.61	3031.47	2.56923	3.23799	4.68314	-10.1506	1.64e-183	-9.76582	1.7e-182	-7.70695	3.47e-38	0.384772	NA	2.44363	NA	2.05886	NA
1104|01096	jn0499tubulin beta chain - anthracnose fungus (colletotrichum gloeosporioides aeschynomene)	181.6	94.3928	219.515	25.1005	16.4599	15.7165	0	0.210417	0.365281	1.92693	1.17745	0.468314	5.92224	0.0482691	2.05395	NA	9.0268	7.28e-09	-3.86829	NA	3.10456	NA	6.97285	6.34e-10
1104|01097	c6 zinc finger domain-containing protein	6.05334	2.48402	0	35.3689	22.356	24.1984	0	0.841667	0.365281	70.0116	51.8078	92.7261	5.70109	0.0327553	7.08596	2.2e-07	2.49411	NA	1.38487	NA	-3.20698	NA	-4.59185	NA
1104|01098	c6 zinc finger domain-containing protein	18.16	0	0	0.855699	3.19372	2.24521	0	0	0	22.8019	20.311	28.333	4.15264	NA	7.58137	0.0024143	5.62722	NA	3.42873	NA	1.47458	NA	-1.95415	NA
1104|01102	ribonuclease hii	0	0	4.77206	7.13083	5.15908	8.23245	0	0.210417	0	25.6923	18.5448	42.6166	5.15771	NA	7.2192	0.000768564	3.13621	NA	2.06148	NA	-2.0215	NA	-4.08298	NA
1104|01104	hypothetical protein CGGC5_770	121.067	37.2603	147.934	0.570466	0.491341	0.498937	0.512968	0.420834	0.182641	0.963463	1.76617	2.10741	0.37618	NA	1.80514	NA	7.68368	1.39e-05	1.42896	NA	7.3075	1.45e-07	5.87853	0.000837818
1104|01108	mitochondrial co-chaperone	6.05334	4.96804	9.54412	14.8321	10.0725	11.9745	0	0	0	142.592	127.165	222.683	6.63436	NA	10.3599	1.15e-07	5.80326	NA	3.72558	0.0132584	-0.831103	NA	-4.55668	0.0321052
1104|01114	deacetylase complex subunit	115.013	72.0366	119.302	7.98653	8.84414	9.23033	150.813	157.813	157.071	0.963463	0.883087	3.04404	-4.13997	3.02e-26	-6.46781	9.02e-30	-0.603596	NA	-2.32784	NA	3.53638	NA	5.86421	1.88e-07
1104|01115	dna replication factor c subunit	0	0	4.77206	0.285233	0.491341	0	0	0	0	46.2462	35.9122	55.0269	1.61865	NA	8.51896	0.000216432	3.77879	NA	6.90031	5.03e-07	2.16014	NA	-4.74017	NA
1104|01119	hypothetical protein CGGC5_765	0	9.93609	0	5.70466	4.66774	3.74202	0	0.63125	0.182641	22.4808	14.1294	18.7326	3.60731	NA	5.55045	0.0190339	3.11651	NA	1.94314	NA	-0.490804	NA	-2.43394	NA
1104|01122	tat pathway signal sequence	30.2667	24.8402	38.1765	106.677	98.5139	104.028	1.5389	2.10417	2.55697	19.5904	14.4238	27.1622	5.55724	0.000170495	3.22672	NA	3.83234	NA	-2.33052	NA	-1.7249	NA	0.605618	NA
1104|01123	ars binding protein 2	0	2.48402	4.77206	0	0.737012	0	0	0	0	91.8501	62.6992	57.1343	1.56821	NA	9.14336	3.05e-05	4.34693	NA	7.57515	2.91e-09	2.77872	NA	-4.79643	NA
1104|01142	ribosomal protein l16p l10e	393.467	643.362	577.42	3.99326	6.87878	8.23245	15999.2	16239.8	17169.1	5.13847	7.0647	2.57573	-11.3086	0	-11.6709	8.43e-292	-4.93549	1.68e-62	-0.362268	NA	6.3731	7.09e-39	6.73537	4.24e-34
1104|01144	dienelactone hydrolase	605.334	268.274	486.75	0	0.245671	0.249468	0	0.210417	0.182641	0.321154	0	0.234157	0.180032	NA	0.276499	NA	10.7909	1.47e-12	0.0964675	NA	10.6109	2.88e-15	10.5144	1.14e-13
1104|01151	mitochondrial dicarboxylate carrier	0	14.9041	4.77206	35.6541	22.356	23.45	2387.1	2415.37	2122.1	0	0	0	-6.40294	7.53e-104	-14.1726	1.34e-21	-8.43197	4.99e-25	-7.76969	0.00211768	-2.02903	NA	5.74065	NA
1104|01152	c4-dicarboxylate transporter	6.05334	2.48402	4.77206	3.4228	3.93073	2.74415	2.05187	2.10417	4.38337	222.881	169.553	206.995	0.232419	NA	6.07221	3.17e-13	0.618323	NA	5.83979	3.35e-22	0.385904	NA	-5.45388	0.00255123
1104|01153	7alpha-cephem-methoxylase p8 chain related protein	0	0	0	6.56036	4.91341	4.7399	0.512968	0.420834	0	264.952	233.429	272.793	3.66388	NA	9.20337	4.11e-17	-1.80328	NA	5.53949	2.34e-28	-5.46716	NA	-11.0067	0.00174465
1104|01155	calcipressin	24.2134	47.1964	47.7206	3.4228	1.22835	2.24521	0.769452	0	0.182641	602.485	527.203	771.079	2.45396	NA	10.4844	2.53e-24	6.49266	NA	8.03042	5.05e-46	4.03871	NA	-3.99172	0.0021702
1104|01160	phenylalanyl-trna synthetase	0	0	9.54412	0	0	0.249468	3.84726	6.3125	7.12298	5.78078	2.64926	2.34157	-4.82153	0.0246015	-0.663696	NA	-0.832016	NA	4.15783	NA	3.98951	NA	-0.16832	NA
1104|01161	mechanosensitive ion channel	332.934	186.302	343.588	148.892	129.96	122.988	706.87	739.194	701.34	87.6751	85.0708	79.6134	-2.41681	NA	-3.08715	2.07e-05	-1.31508	NA	-0.670343	NA	1.10173	NA	1.77207	NA
1104|01168	hypothetical protein CGGC5_777	0	9.93609	0	74.1606	56.9956	59.8724	2.05187	1.05208	0.913203	31.7943	25.0208	49.6413	5.44554	0.00889824	4.60426	NA	1.23119	NA	-0.841283	NA	-4.21435	NA	-3.37307	NA
1104|01175	hypothetical protein CGGC5_776	24.2134	7.45206	19.0882	0	0	0	14.1066	15.15	14.6112	0.963463	0.294362	1.40494	-6.88241	0.000383355	-3.86436	0.012788	0.208688	NA	3.01805	NA	7.0911	NA	4.07305	NA
1104|01176	mitochondrial escape protein 2	12.1067	9.93609	14.3162	0	0	0	1.28242	3.99792	1.27848	12.2039	11.7745	10.5371	-4.20869	NA	2.33111	NA	2.40539	NA	6.5398	0.011174	6.61408	NA	0.0742833	NA
1104|01179	cupin domain protein	84.7468	72.0366	190.882	218.203	197.273	208.306	560.93	563.707	587.372	8.99232	10.597	13.3469	-1.45602	NA	-5.68385	2.72e-51	-2.29868	NA	-4.22783	0.00150853	-0.842654	NA	3.38517	NA
1104|01181	hsp70-like protein	54.4801	72.0366	52.4927	0	0	0	42.0634	40.4	42.3726	14.7731	14.4238	16.8593	-8.38325	6.05e-07	-1.4312	NA	0.518693	NA	6.95206	0.00222723	8.90195	1.98e-05	1.94989	NA
1104|01182	gtp-binding protein sey1	405.574	392.475	367.449	144.613	183.762	183.11	452.951	457.236	592.669	12.2039	20.6054	7.49302	-1.55425	NA	-5.2077	1.32e-31	-0.366655	NA	-3.65345	NA	1.18759	NA	4.84104	8.38e-07
1104|01194	replication factor rfc1 c terminal domain-containing protein	48.4267	84.4567	147.934	19.1106	27.2694	26.9426	412.939	406.315	474.865	0	0.294362	0	-4.13463	6.7e-28	-10.9173	7.41e-19	-2.20276	NA	-6.78269	0.00219696	1.93187	NA	8.71455	4.98e-07
1104|01200	rna polymerase rpb3 insert domain-containing protein	12.1067	9.93609	0	4.84896	2.45671	3.24309	0.512968	0.420834	0.913203	275.871	219.3	155.48	2.29754	NA	8.19471	2.08e-17	3.33471	NA	5.89718	2.9e-20	1.03717	NA	-4.86	0.00612438
1104|01204	fructosamine kinase	48.4267	32.2923	42.9486	23.9596	25.3041	29.6867	114.392	95.7396	93.3293	3.5327	9.4196	3.2782	-1.93744	NA	-4.19356	2.04e-10	-1.29246	NA	-2.25612	NA	0.644981	NA	2.9011	NA
1104|01205	hypothetical protein CGGC5_786	54.4801	42.2284	42.9486	67.6003	65.1027	77.3352	48.4755	44.6084	53.5137	4.175	2.64926	3.51235	0.517679	NA	-3.7783	7.33e-07	-0.0697896	NA	-4.29598	0.00551336	-0.587468	NA	3.70851	NA
1104|01213	hexose transporter	0	29.8083	4.77206	24.2448	22.8474	31.9319	89.5129	95.1084	91.6856	3.21154	6.18161	0.702471	-1.80103	NA	-4.72381	2.44e-07	-2.98464	NA	-2.92278	NA	-1.18361	NA	1.73916	NA
1104|01228	ankyrin repeat-containing protein	399.521	168.913	219.515	2.5671	3.68506	2.24521	0.512968	1.05208	1.09584	2.89039	0.588725	1.40494	1.5472	NA	0.792682	NA	8.02052	2.53e-11	-0.754516	NA	6.47332	1.8e-11	7.22784	4.35e-12
1104|01235	mitochondrion organization and biogenesis protein	248.187	181.334	128.846	0.285233	0.245671	2.74415	3297.1	3399.07	3660.3	0	0.883087	0.468314	-11.4704	1.65e-101	-12.5505	2.11e-60	-4.21226	9.71e-19	-1.08015	NA	7.25812	1.52e-17	8.33827	2.69e-13
1104|01259	adam protease adm-b	133.174	89.4248	104.985	1.99663	2.94805	2.49468	0	0.210417	0	32.4366	39.4446	69.5446	3.73859	NA	7.92019	2.82e-05	9.12983	3.65e-06	4.18159	0.00508421	5.39124	2.76e-05	1.20965	NA
1104|01265	eukaryotic integral membrane protein	211.867	201.206	190.882	5.70466	6.38744	6.23671	1.02594	0.63125	0.730562	774.303	728.253	936.628	2.75916	NA	9.7863	2.96e-42	7.77309	3.17e-14	7.02714	1.27e-69	5.01393	1.28e-10	-2.01321	NA
1104|01273	tetracycline resistance protein from transposon	12.1067	0	0	2.5671	3.19372	1.24734	0	0	0	20.875	35.6179	29.0355	4.29928	NA	7.83968	0.00119341	5.05678	NA	3.5404	NA	0.757503	NA	-2.7829	NA
1104|01276	hypothetical protein CGGC5_3601	30.2667	34.7763	19.0882	43.0702	33.4112	36.1729	1.79539	1.89375	1.27848	67.7635	65.3485	99.985	4.40301	NA	5.44956	1.52e-05	3.98344	NA	1.04655	NA	-0.419567	NA	-1.46612	NA
1104|01288	acetate- ligase	12.1067	14.9041	14.3162	13.9764	18.671	24.1984	1.28242	2.525	1.09584	93.1347	158.073	195.287	3.4384	NA	6.40365	3.7e-09	2.98198	NA	2.96524	NA	-0.456424	NA	-3.42166	NA
1104|01291	myo-inositol transporter 1	48.4267	52.1645	42.9486	9.41269	14.7402	7.73352	120.034	117.833	99.5391	105.017	95.0791	244.694	-3.38821	0.00427011	0.39825	NA	-1.23088	NA	3.78646	0.0474837	2.15733	NA	-1.62913	NA
1104|01294	major facilitator superfamily transporter	18.16	22.3562	19.0882	17.9697	17.6883	11.2261	0.512968	1.05208	1.82641	123.002	141.294	246.567	3.64931	NA	7.08464	1.64e-11	3.99319	NA	3.43533	NA	0.343878	NA	-3.09146	NA
1104|01302	26s proteasome non-atpase regulatory subunit 11	332.934	218.594	329.272	14.5469	15.4772	16.7144	11.0288	8.8375	10.7758	1.92693	1.76617	1.6391	0.603077	NA	-2.44221	NA	4.82829	0.0359542	-3.04529	NA	4.22522	4.59e-05	7.2705	6.9e-22
1104|01306	peroxisomal membrane protein pmp47b	121.067	99.3609	224.287	983.484	1502.52	1517.27	7.43803	8.41667	9.67995	6.42308	6.77034	2.34157	7.27168	5.51e-25	-0.703557	NA	4.10253	NA	-7.97524	6.73e-42	-3.16915	NA	4.80609	0.00251923
1104|01308	transcriptional corepressor cyc8	30.2667	4.96804	9.54412	19.9663	26.5324	21.9532	0.769452	3.15625	1.82641	69.0482	81.244	42.3824	3.4897	NA	4.97762	0.00753073	2.88157	NA	1.48793	NA	-0.608124	NA	-2.09605	NA
1104|01310	ribosomal protein l3	108.96	176.366	143.162	106.107	116.939	102.282	427.815	455.552	429.205	26.0135	29.1419	18.7326	-2.01118	NA	-4.14402	2.03e-39	-1.61422	NA	-2.13284	NA	0.396959	NA	2.5298	NA
1104|01311	glutathione-dependent formaldehyde-activating enzyme	0	0	0	16.5435	21.1277	11.725	0	0	0	0.642308	0.883087	0.234157	7.05228	0.0252067	2.50897	NA	0	NA	-4.54331	NA	-7.05228	NA	-2.50897	NA
1104|01312	hypothetical protein CGLO_16859	12.1067	9.93609	4.77206	17.6845	10.5638	11.725	0	0	0	0	0	0	6.74947	0.0417631	0	NA	6.18003	NA	-6.74947	0.0398027	-0.569441	NA	6.18003	NA
1104|01314	protein kinase domain-containing protein	42.3734	12.4201	42.9486	25.3857	29.2348	20.9553	0.256484	0	0	5.78078	1.76617	4.68314	6.91018	0.00642584	4.31912	NA	7.27961	NA	-2.59106	NA	0.369437	NA	2.9605	NA
1104|01317	hypothetical protein CGGC5_792	60.5334	47.1964	62.0368	1.99663	2.94805	3.74202	0.769452	1.68333	0.730562	14.4519	15.0125	24.1182	1.34857	NA	3.92255	NA	5.57938	0.0387132	2.57397	NA	4.23081	NA	1.65684	NA
1104|01318	wd g-beta repeat containing protein	18.16	14.9041	4.77206	26.2414	23.3387	26.4436	69.2507	67.3334	78.9007	2.24808	0.588725	0.234157	-1.49847	NA	-5.96904	1.22e-15	-2.49803	NA	-4.47057	NA	-0.999554	NA	3.47102	NA
1104|01321	short-chain dehydrogenase reductase family	296.614	191.27	243.375	133.489	113.745	128.975	1404.51	1429.78	1406.51	65.5155	66.2316	81.9549	-3.49342	2.18e-21	-4.30826	1.69e-34	-2.53527	NA	-0.814845	NA	0.958147	NA	1.77299	NA
1104|01349	anthranilate synthase component i	18.16	7.45206	14.3162	691.405	589.855	766.367	11.0288	9.25834	9.67995	5.13847	3.53235	3.04404	6.07675	4.16e-25	-1.32752	NA	0.409576	NA	-7.40428	2.21e-50	-5.66718	1.25e-07	1.7371	NA
1104|01351	mak10 subunit	84.7468	64.5846	62.0368	1.14093	4.1764	2.74415	997.722	935.934	896.217	4.175	3.53235	2.34157	-8.39007	5.53e-113	-8.08489	2.41e-100	-3.74054	5.29e-14	0.305185	NA	4.64953	0.000358317	4.34435	NA
1104|01360	hypothetical protein CGLO_16489	1041.17	1222.14	763.53	3662.96	3603.01	2991.37	305.216	320.044	297.521	6684.18	6191.33	6662.23	3.47399	NA	4.40357	0.000103462	1.71335	NA	0.929582	NA	-1.76065	NA	-2.69023	NA
1104|01372	glycolipid anchored surface protein	90.8001	57.1325	85.8971	16.8288	18.1796	17.2133	247.25	229.565	235.972	3.5327	1.76617	6.32224	-3.76119	2.06e-21	-5.89359	2.18e-39	-1.60646	NA	-2.13241	NA	2.15473	NA	4.28713	NA
1104|01388	wd domain-containing protein	581.121	601.133	462.89	2336.63	2264.1	1841.58	136.449	144.556	123.83	6317.42	5847.22	7360.49	3.99092	NA	5.59054	1.14e-27	2.0218	NA	1.59963	NA	-1.96912	NA	-3.56875	1.59e-06
1104|01391	hypothetical protein CGGC5_3603	6.05334	14.9041	14.3162	1.42617	0.245671	0.748405	366.516	348.24	342.451	7.38655	7.35906	19.435	-8.56358	5.03e-30	-4.9357	1.98e-10	-4.89078	1.66e-05	3.62788	NA	3.6728	NA	0.0449268	NA
1104|01406	hypothetical protein CGGC5_3598	508.481	265.79	243.375	24.53	22.8474	24.6974	46.6801	46.5021	42.9205	4.81731	8.83087	8.89796	-0.913612	NA	-2.57391	NA	2.89903	NA	-1.6603	NA	3.81264	NA	5.47294	1.57e-08
1104|01413	mitochondrial atp synthase epsilon chain domain-containing protein	121.067	29.8083	42.9486	18.8254	6.38744	9.72926	137.988	122.252	116.342	3.85385	1.17745	3.04404	-3.41596	0.0227039	-5.47925	2.1e-08	-0.956869	NA	-2.06328	NA	2.45909	NA	4.52238	NA
1104|01428	---NA---	6.05334	4.96804	14.3162	4.2785	3.43939	2.99362	397.55	546.242	474.135	0	0	0.936628	-6.99922	1.21e-68	-10.0786	1.88e-29	-5.78555	8.13e-10	-3.07937	NA	1.21367	NA	4.29304	NA
1104|01431	---NA---	0	2.48402	0	1.7114	0.737012	1.74628	0	0	0	18.9481	15.3068	28.333	3.60713	NA	7.39147	0.00392562	2.93056	NA	3.78433	NA	-0.676574	NA	-4.46091	NA
1104|01441	atp-dependent metallopeptidase	0	2.48402	4.77206	5.41943	3.68506	4.7399	1.02594	0.210417	0.365281	55.5597	55.0458	49.173	2.84674	NA	6.34027	7.69e-07	1.94884	NA	3.49352	0.022313	-0.897899	NA	-4.39142	NA
1104|01445	cyclophilin type peptidyl-prolyl cis-trans isomerase cld	0	7.45206	4.77206	0.285233	0.737012	0	0	0	0	61.3405	58.5781	91.0871	1.89762	NA	9.13874	2.7e-05	5.07029	NA	7.24111	1.9e-09	3.17267	NA	-4.06845	NA
1104|01448	hypothetical protein CGLO_16082	36.3201	37.2603	52.4927	38.7917	39.7986	38.4181	0.256484	0	0.182641	10.2769	6.18161	9.83459	7.17176	0.000242403	5.03372	NA	7.27908	NA	-2.13804	NA	0.107316	NA	2.24536	NA
1104|01452	actin interacting protein 3	0	0	0	0.285233	0	0	0	0	0	21.1962	23.2546	40.9775	0.816085	NA	7.838	0.00184126	0	NA	7.02191	0.00026919	-0.816085	NA	-7.838	NA
1104|01454	nad dependent epimerase dehydratase	6.05334	4.96804	4.77206	3.99326	3.19372	3.99149	0	0	0	3.85385	9.4196	35.3577	4.94529	NA	7.02993	0.0141657	5.43015	NA	2.08464	NA	0.484854	NA	-1.59978	NA
1104|01459	deoxyhypusine synthase	18.16	32.2923	19.0882	9.41269	10.0725	6.98511	0.512968	0	0.547922	20.2327	21.4885	22.2449	4.22465	NA	5.48572	0.00702143	5.6056	NA	1.26107	NA	1.38094	NA	0.119873	NA
1104|01471	c2h2 finger domain-containing protein	18.16	24.8402	9.54412	16.5435	11.0552	24.4479	564.521	566.442	561.802	1.92693	1.17745	2.10741	-5.0134	1.99e-33	-8.24347	3.87e-50	-4.99976	3.25e-10	-3.23007	NA	0.0136345	NA	3.2437	NA
1104|01475	short-chain dehydrogenase	18.16	37.2603	23.8603	1375.68	1551.41	1844.32	37.9596	34.9292	33.2406	382.495	333.218	91.5554	5.48554	0.00182476	2.92281	NA	-0.419064	NA	-2.56274	NA	-5.90461	2.45e-07	-3.34187	NA
1104|01480	hsf-type dna-binding protein	24.2134	47.1964	4.77206	0.570466	1.47402	0.498937	49.5014	42.7146	35.9802	0.963463	1.47181	1.17078	-5.46123	2.63e-10	-5.01327	1.65e-07	-0.747964	NA	0.447962	NA	4.71327	NA	4.26531	NA
1104|01481	trna splicing endonuclease subunit	60.5334	131.653	57.2647	7.98653	3.19372	2.99362	0	0	0	0.321154	0.588725	0.234157	5.27787	NA	2.01819	NA	9.37982	0.000177118	-3.25968	NA	4.10195	NA	7.36163	6.1e-06
1104|01484	myb-like dna-binding protein	42.3734	22.3562	28.6324	1.7114	1.71969	1.74628	3.33429	4.20834	2.73961	30.1885	35.0291	48.4705	-0.940657	NA	3.41993	NA	3.13678	NA	4.36058	0.000563941	4.07744	NA	-0.283142	NA
1104|01491	hypothetical protein CGGC5_3577	205.814	121.717	57.2647	22.5334	21.8647	21.7037	193.645	195.267	215.881	14.1308	12.3632	6.79055	-3.18641	0.000209439	-4.16825	3.22e-09	-0.651839	NA	-0.981836	NA	2.53457	NA	3.51641	NA
1104|01492	prostacyclin synthase	60.5334	89.4248	42.9486	3.4228	2.94805	2.74415	0.512968	0	0.182641	0	0	0.702471	3.14798	NA	0.00921794	NA	7.49613	4.45e-05	-3.13876	NA	4.34815	0.042807	7.48691	8.24e-06
1104|01493	cyclophilin type peptidyl-prolyl cis-trans isomerase cld	1138.03	727.818	858.971	3.99326	3.93073	1.74628	0	0	0	0.321154	0	0	4.74348	NA	0.892516	NA	12.8272	1.58e-10	-3.85097	NA	8.0837	4.62e-41	11.9347	2.36e-15
1104|01495	beta-lactamase family protein	199.76	211.142	147.934	0	0	0	0	0	0	0	0	0	0	NA	0	NA	10.5423	1.41e-05	0	NA	10.5423	1.4e-06	10.5423	5.37e-06
1104|01504	major facilitator superfamily transporter	12.1067	17.3882	33.4044	2.28187	1.47402	4.49043	0	0	0	5.78078	8.24215	13.8153	4.52295	NA	6.23334	0.0456639	7.39858	NA	1.71039	NA	2.87564	NA	1.16525	NA
1104|01506	hypothetical protein Cob_04156	60.5334	131.653	100.213	0.285233	0.245671	0.498937	0	0	0	0.321154	0.294362	0.234157	1.90544	NA	1.70743	NA	9.60869	8.39e-05	-0.198009	NA	7.70324	2.49e-09	7.90125	1.38e-07
1104|01510	---NA---	36.3201	37.2603	47.7206	13.406	10.8095	18.4607	32.0605	32.4042	29.9531	154.475	173.674	337.888	-1.13873	NA	2.81357	NA	0.360196	NA	3.95229	0.00199173	1.49892	NA	-2.45337	NA
1104|01511	---NA---	36.3201	42.2284	33.4044	0	0	0	0	0	0	4.175	6.18161	11.2395	0	NA	5.87258	NA	8.22661	NA	5.87258	0.0480959	8.22661	NA	2.35403	NA
1104|01512	---NA---	0	7.45206	14.3162	0.285233	0	0.249468	1.02594	0.841667	2.00905	7.7077	13.835	46.5972	-2.22456	NA	4.01032	NA	2.38077	NA	6.23488	0.00329909	4.60533	NA	-1.62955	NA
1104|01519	---NA---	0	17.3882	9.54412	2.85233	1.96536	1.24734	11.0288	6.3125	7.85354	0	0.588725	0	-1.9893	NA	-4.72968	0.0168782	0.0948414	NA	-2.74038	NA	2.08414	NA	4.82452	NA
1104|01520	---NA---	0	7.45206	4.77206	43.6407	34.1482	39.416	47.193	46.2917	47.1213	4.175	2.94362	5.38561	-0.261859	NA	-3.45238	0.000235107	-3.4841	NA	-3.19052	NA	-3.22225	NA	-0.0317236	NA
1104|01525	---NA---	54.4801	24.8402	71.5809	5.1342	4.66774	5.73777	65.6599	63.7563	58.445	0.642308	0	0.702471	-3.56411	1.39e-08	-6.77418	2.52e-12	-0.315358	NA	-3.21007	NA	3.24875	NA	6.45882	0.000165957
1104|01526	---NA---	115.013	131.653	152.706	84.9995	92.1265	114.256	16.9279	17.8854	12.6022	1.92693	0	0.468314	2.60997	NA	-4.10864	0.00132551	3.06429	NA	-6.71862	1.91e-10	0.45432	NA	7.17294	1.18e-11
1104|01527	secreted protein	175.547	248.402	200.427	176.845	188.184	225.02	781.506	745.086	787.911	83.8212	93.3129	66.5006	-1.97111	NA	-3.24593	1.77e-12	-1.88958	NA	-1.27481	NA	0.0815301	NA	1.35634	NA
1104|01542	histidine acid	351.094	561.389	372.221	1036.54	1104.04	969.184	71.8155	73.6459	72.8736	1428.82	1305.79	1130.74	3.82989	NA	4.14365	0.00458789	2.55477	NA	0.31376	NA	-1.27512	NA	-1.58888	NA
1104|01545	alpha beta hydrolase fold protein	181.6	144.073	243.375	45.0668	53.3105	60.6208	334.712	335.404	338.616	41.75	49.7473	24.8206	-2.6626	NA	-3.11229	0.000694249	-0.825504	NA	-0.449691	NA	1.83709	NA	2.28679	NA
1104|01546	alpha beta hydrolase fold protein	54.4801	27.3242	28.6324	80.1505	62.1547	62.3671	0.512968	1.47292	0.547922	62.3039	64.4654	34.1869	6.13939	4.3e-05	5.79345	3.83e-05	5.25154	NA	-0.345931	NA	-0.887846	NA	-0.541916	NA
1104|01551	hypothetical protein CGGC5_3565	575.067	389.991	357.905	22.8187	15.7229	18.9596	343.175	359.602	334.78	32.7577	27.3757	54.7927	-4.1646	6.32e-12	-3.17023	0.0300377	0.350469	NA	0.994366	NA	4.51507	0.00013642	3.5207	NA
1104|01563	beta-ketoacyl synthase domain-containing protein	6.05334	4.96804	0	1.14093	1.71969	1.24734	13.8501	15.7813	17.3509	0.963463	1.47181	0.702471	-3.40106	0.00698219	-3.75291	0.0104996	-2.05501	NA	-0.351855	NA	1.34605	NA	1.69791	NA
1104|01564	lariat debranching enzyme domain-containing protein	205.814	131.653	157.478	10.8389	11.7922	15.7165	186.977	193.163	183.736	11.2404	7.94779	22.2449	-3.86509	2.24e-07	-3.75448	0.000232776	-0.187976	NA	0.110608	NA	3.67711	NA	3.56651	NA
1104|01568	glycosyl hydrolase family 47	242.134	588.713	415.169	303.773	590.346	554.069	8.46397	5.89167	7.12298	147.089	153.657	105.136	6.05061	6.27e-09	4.21645	NA	5.83374	5.86e-06	-1.83416	NA	-0.216866	NA	1.61729	NA
1104|01571	origin recognition complex subunit 6	357.147	449.608	396.081	788.099	895.961	954.466	1350.39	1404.11	1303.69	33.4	55.9289	26.2256	-0.621032	NA	-5.12965	2.47e-47	-1.75408	NA	-4.50862	2.65e-08	-1.13305	NA	3.37557	NA
1104|01583	prmt5 arginine-n-methyltransferase	72.6401	34.7763	57.2647	88.9927	111.289	98.7895	7.69452	6.3125	6.94034	176.635	233.429	227.601	3.81186	NA	4.90321	3.19e-07	2.95252	NA	1.09135	NA	-0.859339	NA	-1.95069	NA
1104|01587	aldehyde dehydrogenase	6.05334	7.45206	0	1.7114	1.71969	2.74415	78.997	83.7459	70.6819	7.7077	5.59289	5.61977	-5.15758	1.56e-20	-3.59895	6.44e-07	-4.07415	NA	1.55863	NA	1.08343	NA	-0.475204	NA
1104|01588	nad dependent epimerase	90.8001	86.9408	119.302	34.7984	33.1655	39.416	968.483	964.13	893.843	1.92693	2.3549	1.87326	-4.71336	5.63e-109	-8.75787	9.68e-91	-3.24862	4.21e-11	-4.04451	NA	1.46473	NA	5.50924	2.61e-07
1104|01589	hypothetical protein CGGC5_3535	2820.86	1115.33	944.868	12.5503	11.0552	10.4777	2600.75	2615.27	2453.59	1.60577	0.588725	0.936628	-7.79824	2.5e-44	-11.0951	3.38e-54	-0.651921	NA	-3.29689	NA	7.14632	8.7e-21	10.4432	5.43e-34
1104|01592	short-chain dehydrogenase	60.5334	84.4567	33.4044	13.6912	9.33548	7.73352	1301.66	1318.26	1205.79	69.3693	58.8725	160.163	-6.94118	2.2e-32	-3.72783	0.00351063	-4.4197	8.87e-07	3.21335	NA	2.52148	NA	-0.69187	NA
1104|01609	fad binding domain-containing protein	6.05334	12.4201	19.0882	0.285233	0.491341	0	0	0	0	17.0212	15.6012	9.83459	1.61865	NA	6.83565	0.0124619	6.66056	NA	5.21701	0.00703722	5.04191	NA	-0.175094	NA
1104|01610	glycosyl hydrolase family 61	24.2134	22.3562	28.6324	54.1943	68.0508	68.8533	97.4639	104.788	94.2425	2.89039	0.883087	4.21482	-0.632683	NA	-5.14961	6.22e-19	-1.97381	NA	-4.51693	0.00295892	-1.34113	NA	3.1758	NA
1104|01615	trna wybutosine-synthesizing protein	974.588	1242.01	1321.86	1968.11	2633.83	2379.93	33.3429	27.1438	21.9169	1290.72	1236.03	1070.33	6.39829	1.98e-47	5.44158	2.47e-26	5.41787	5.6e-13	-0.956715	NA	-0.980417	NA	-0.0237014	NA
1104|01620	phytanoyl- dioxygenase	42.3734	22.3562	38.1765	17.9697	20.882	20.9553	5.89913	2.73542	4.9313	93.4559	174.557	135.577	2.11001	NA	4.85684	0.00102836	2.88919	NA	2.74682	NA	0.779171	NA	-1.96765	NA
1104|01626	duf866 domain protein	54.4801	67.0686	19.0882	31.0904	24.3214	28.9383	2.82132	3.57709	2.00905	104.054	83.5989	77.9743	3.27009	NA	4.92067	0.000179464	4.00505	NA	1.65058	NA	0.734955	NA	-0.915621	NA
1104|01629	ras family protein	54.4801	29.8083	47.7206	15.6878	10.5638	23.6995	1548.14	1548.88	1554.82	1.28462	0.883087	0.936628	-6.53046	5.06e-77	-10.3849	7.12e-66	-5.13512	6.78e-21	-3.85443	NA	1.39535	NA	5.24977	NA
1104|01630	dihydrodipicolinate synthase protein	24.2134	14.9041	4.77206	9.69793	6.63311	11.9745	66.6858	67.7542	60.0887	2.89039	0.588725	1.87326	-2.76462	NA	-5.08875	5.06e-12	-2.13854	NA	-2.32413	NA	0.626081	NA	2.95021	NA
1104|01632	smg-4 upf3 family protein	1016.96	765.079	758.758	112.667	108.095	145.191	543.746	549.609	578.057	59.7347	53.8683	46.5972	-2.19018	NA	-3.38007	1.35e-09	0.604104	NA	-1.18989	NA	2.79429	NA	3.98417	0.0221764
1104|01633	deuterolysin metalloprotease	532.694	355.215	324.5	52.1977	45.9404	51.141	195.441	198.213	195.06	8.67116	7.0647	6.32224	-1.97685	NA	-4.71478	4.15e-25	1.04177	NA	-2.73793	NA	3.01862	NA	5.75655	9.21e-20
1104|01639	hypothetical protein CGGC5_15170	84.7468	116.749	104.985	10.2684	8.84414	13.2218	74.6368	65.65	69.5861	1.60577	3.23799	2.10741	-2.68432	NA	-4.84289	2.85e-14	0.545471	NA	-2.15857	NA	3.22979	NA	5.38836	4.8e-07
1104|01642	dna helicase	217.92	47.1964	124.074	2.5671	1.96536	3.24309	11.5418	11.3625	11.689	0.321154	2.3549	1.40494	-2.10108	NA	-2.97223	NA	3.47775	NA	-0.87115	NA	5.57882	0.000108914	6.44997	8.34e-06
1104|01643	hypothetical protein CGLO_11865	780.881	1284.24	944.868	50.4863	68.2964	56.1304	184.668	138.454	159.81	926.53	681.155	801.988	-1.46322	NA	2.31805	NA	2.63892	NA	3.78126	1.16e-06	4.10214	5.56e-05	0.320876	NA
1104|01645	hypothetical protein CGGC5_3547	30.2667	89.4248	62.0368	2665.22	1894.86	2576.26	3.33429	3.15625	2.37433	24.0866	34.4404	17.5618	9.59317	3.55e-67	3.04883	NA	4.30074	NA	-6.54434	9.8e-37	-5.29243	2.57e-11	1.25191	NA
1104|01650	pyridoxamine phosphate oxidase	78.6934	136.621	114.529	6.56036	3.93073	3.74202	21.8011	15.7813	14.7939	3.21154	4.12107	6.32224	-1.85244	NA	-1.91071	NA	2.64615	NA	-0.0582702	NA	4.49858	0.000943352	4.55685	0.0223314
1104|01656	hypothetical protein CGLO_13887	435.841	305.535	286.324	44.2111	29.2348	29.4373	158.764	156.971	153.601	5.13847	4.12107	5.15145	-2.18551	NA	-4.98947	5.18e-20	1.1301	NA	-2.80395	NA	3.31562	NA	6.11957	1.53e-17
1104|01668	pentatricopeptide repeat domain-containing protein	145.28	101.845	62.0368	56.4762	61.909	75.3394	343.432	334.563	347.2	14.1308	12.9519	8.66381	-2.40156	NA	-4.82742	6.89e-38	-1.72824	NA	-2.42587	NA	0.673314	NA	3.09918	NA
1104|01669	rnase p rpr2 rpp21 snm1 subunit domain-containing protein	0	12.4201	14.3162	7.98653	6.38744	6.73564	0.769452	0.420834	0.182641	24.0866	19.7223	23.884	3.61959	NA	5.28326	0.00880841	3.95518	NA	1.66367	NA	0.335591	NA	-1.32808	NA
1104|01670	glycerophosphoryl diester phosphodiesterase	532.694	419.8	553.559	248.723	144.454	180.615	0.512968	1.89375	1.27848	523.803	544.865	505.779	7.14378	2.39e-14	8.59942	3.43e-35	8.53536	1.42e-26	1.45564	NA	1.39159	NA	-0.0640566	NA
1104|01674	zpr1 zinc-finger domain-containing protein	0	0	0	1.14093	0.737012	1.49681	19.2363	21.6729	19.9078	16.0577	22.0772	46.8314	-4.02848	0.00245808	0.4799	NA	-7.35031	NA	4.50838	0.00995274	-3.32183	NA	-7.83021	NA
1104|01678	myb-like dna-binding domain-containing protein	12.1067	24.8402	14.3162	35.3689	34.1482	30.1857	1.02594	2.31458	2.55697	83.5001	77.123	104.668	3.99594	NA	5.40443	3.34e-06	3.04133	NA	1.40849	NA	-0.954614	NA	-2.36311	NA
1104|01683	hypothetical protein CGGC5_3556	36.3201	27.3242	19.0882	1.99663	4.91341	4.7399	0	0	0	167.642	264.632	159.461	5.003	NA	10.6248	3.13e-08	7.79194	NA	5.62176	4.2e-17	2.78895	NA	-2.83281	NA
1104|01687	protein required for cell	6.05334	7.45206	4.77206	7.98653	7.61579	6.98511	164.15	182.642	198.165	7.38655	3.82671	11.7078	-4.56979	2.72e-16	-4.54897	1e-11	-4.86969	0.000373744	0.0208135	NA	-0.299909	NA	-0.320722	NA
1104|01689	hypothetical protein CGLO_01233	0	0	0	0	0	0	6.66858	6.3125	7.85354	0	0	0	-5.82168	0.0108318	-5.82168	0.0160255	-5.82168	NA	0	NA	0	NA	0	NA
1104|01690	hypothetical protein CGGC5_15169	0	0	0	0	0	0	125.421	104.577	100.635	0	0	0	-9.78576	6.95e-08	-9.78576	3.45e-07	-9.78576	0.00269459	0	NA	0	NA	0	NA
1104|01695	skp1 family protein	163.44	171.397	300.64	0	0.245671	0	0	0	0	0.642308	0.294362	0	0.726937	NA	1.80644	NA	10.7276	3.32e-06	1.07951	NA	10.0006	1.14e-09	8.92114	1.95e-11
1104|01700	hydantoinase b oxoprolinase	254.24	188.786	143.162	36.2246	31.6915	37.4202	638.132	620.098	695.678	24.7289	28.8475	17.0935	-4.20844	6.97e-41	-4.78177	2.98e-45	-1.73628	NA	-0.573328	NA	2.47216	NA	3.04548	NA
1104|01710	arrestin domain-containing protein	18.16	79.4887	9.54412	16.5435	12.2835	12.7229	0.256484	0	0	12.525	15.3068	15.6885	6.05292	NA	6.11918	0.0190924	7.41229	NA	0.0662604	NA	1.35937	NA	1.29311	NA
1104|01717	threonine synthase	338.987	186.302	157.478	38.2212	37.3419	52.3883	506.043	471.334	528.744	33.7212	32.0855	25.7573	-3.55331	2.07e-11	-4.03438	3.6e-13	-1.14094	NA	-0.481071	NA	2.41237	NA	2.89344	NA
1104|01720	major facilitator superfamily transporter	108.96	47.1964	81.1251	2.5671	1.96536	0.997873	10.0029	7.15417	5.8445	6.74424	5.88725	11.942	-1.98497	NA	0.0938912	NA	3.34575	NA	2.07886	NA	5.33072	0.000400494	3.25185	NA
1104|01723	aminotransferase class i and ii	84.7468	131.653	119.302	36.2246	33.1655	40.9128	2.30836	0.63125	0.913203	100.2	134.229	125.976	4.71031	NA	6.41507	5.56e-13	6.31274	1.95e-07	1.70475	NA	1.60242	NA	-0.102333	NA
1104|01733	helicase associated domain-containing protein	36.3201	84.4567	119.302	209.361	236.089	244.978	11.0288	8.20625	7.6709	25.05	20.0166	15.4544	4.66231	0.0151437	1.15845	NA	3.13979	NA	-3.50386	NA	-1.52252	NA	1.98134	NA
1104|01735	secretory pathway protein	30.2667	32.2923	28.6324	124.932	101.953	127.229	9.4899	8.8375	10.2279	329.825	326.742	558.23	3.61509	NA	5.39244	1.08e-08	1.66224	NA	1.77735	NA	-1.95285	NA	-3.7302	0.0378124
1104|01758	at hook domain-containing protein	0	0	0	0.285233	0.491341	0.249468	11.0288	7.99584	7.12298	0.321154	0	0.234157	-4.24265	0.0107718	-4.83337	0.0133749	-6.14419	NA	-0.590716	NA	-1.90154	NA	-1.31082	NA
1104|01762	hypothetical protein CGGC5_3538	429.787	372.603	458.118	35.9394	28.9891	27.192	35.6513	42.0834	39.8156	44.6404	48.2754	49.6413	-0.350417	NA	0.277458	NA	3.41849	NA	0.627875	NA	3.76891	0.00245491	3.14103	NA
1104|01765	lsm domain-containing protein	260.294	198.722	162.25	16.5435	15.7229	17.9617	95.925	103.735	88.7633	8.35001	13.2463	9.36628	-2.51277	NA	-3.2041	9.11e-05	1.10602	NA	-0.691333	NA	3.61878	NA	4.31011	0.00340533
1104|01766	calcineurin-like phosphoesterase	326.88	504.256	195.655	14.2617	14.2489	16.4649	1133.4	1117.1	1110.64	8.99232	3.23799	7.25887	-6.21185	8.06e-40	-7.4028	6.85e-49	-1.71044	NA	-1.19095	NA	4.50141	0.000354207	5.69236	4.58e-09
1104|01776	cytochrome p450	78.6934	59.6165	42.9486	58.758	58.7153	61.3692	310.346	334.983	306.288	30.1885	30.9081	21.5424	-2.40924	NA	-3.51952	1.11e-19	-2.38992	NA	-1.11029	NA	0.0193189	NA	1.1296	NA
1104|01782	cytochrome p450	726.401	240.95	238.603	4.2785	6.14177	5.73777	7.18155	7.99584	6.7577	19.2693	18.5448	22.4791	-0.432345	NA	1.44324	NA	5.75678	0.00143556	1.87559	NA	6.18913	7.34e-11	4.31354	NA
1104|01793	dash complex subunit dad1	18.16	2.48402	4.77206	1.42617	1.47402	1.99575	0	0	0	11.5616	16.1899	40.275	3.8131	NA	7.51099	0.00364	6.10384	NA	3.6979	NA	2.29074	NA	-1.40715	NA
1104|01797	dna helicase	12.1067	32.2923	14.3162	22.8187	15.4772	22.4521	0.256484	0.420834	0.182641	52.9904	53.8683	53.3878	5.62918	0.0400827	7.02306	7.33e-07	5.58038	NA	1.39388	NA	-0.0487988	NA	-1.44268	NA
1104|01800	hypothetical protein CSUB01_01810	102.907	89.4248	109.757	124.076	104.41	100.037	1.28242	1.68333	2.00905	32.7577	35.0291	24.1182	5.94201	5.37e-08	4.10846	NA	5.82113	8.74e-05	-1.83355	NA	-0.120878	NA	1.71267	NA
1104|01802	---NA---	0	2.48402	0	0.855699	0.245671	0	5.89913	9.67917	7.48826	0	0	0	-3.98894	0.0318364	-5.96603	0.0120574	-3.03548	NA	-1.97709	NA	0.953467	NA	2.93056	NA
1104|01819	zinc-binding dehydrogenase	36.3201	47.1964	42.9486	80.1505	97.5312	90.0581	0.769452	2.73542	1.46112	57.1654	55.0458	59.0075	5.6496	5e-06	5.00575	0.000251158	4.56976	NA	-0.643854	NA	-1.07984	NA	-0.435987	NA
1104|01822	peptidoglycan binding domain containing protein	0	4.96804	0	20.2516	15.9686	15.7165	0	0	0	0	0	0	7.1241	0.0203762	0	NA	3.8327	NA	-7.1241	0.0191154	-3.2914	NA	3.8327	NA
1104|01824	lipoxygenase 1	6.05334	19.8722	0	390.199	331.901	413.12	0	0	0	0.321154	0.588725	1.40494	11.5643	3.99e-09	2.84255	NA	6.13206	NA	-8.72172	1.26e-25	-5.43221	0.000654714	3.28951	NA
1104|01828	het domain containing protein	60.5334	74.5206	90.6692	0	0	0.498937	0.769452	0.841667	0.365281	4.81731	7.0647	11.942	-1.42792	NA	3.36336	NA	6.58729	0.000256903	4.79128	NA	8.01521	6.34e-07	3.22393	NA
1104|01834	serine carboxypeptidase	0	7.45206	4.77206	581.876	354.257	573.029	14.6196	9.88959	21.9169	1.60577	0.588725	1.6391	5.01142	0.0224486	-3.47513	NA	-1.89322	NA	-8.48655	1.06e-24	-6.90464	4.26e-05	1.58191	NA
1104|01835	nacht domain protein	36.3201	34.7763	19.0882	31.9461	50.1168	27.691	1.79539	1.47292	1.09584	69.0482	73.885	67.6714	4.53842	NA	5.47633	1.48e-05	4.25617	NA	0.93791	NA	-0.282254	NA	-1.22016	NA
1104|01836	collagen triple helix repeat-containing protein	18.16	14.9041	19.0882	57.6171	59.698	67.6059	1.28242	1.05208	0.730562	488.476	522.199	295.506	5.75125	0.000150955	8.56912	7.37e-31	3.93256	NA	2.81787	NA	-1.81869	NA	-4.63655	5.49e-05
1104|01837	small secreted protein	36.3201	67.0686	47.7206	27.0971	40.5357	25.9447	0.256484	0.210417	0.182641	4.81731	3.23799	3.2782	6.51888	0.00183069	3.51451	NA	7.20805	0.000198469	-3.00438	NA	0.689164	NA	3.69354	NA
1104|01840	hypothetical protein CGGC5_4137	1222.78	779.983	806.479	115.234	113.008	143.943	760.218	798.532	759.419	69.6905	55.3401	62.9882	-2.63767	NA	-3.6214	1.43e-09	0.277151	NA	-0.983725	NA	2.91482	NA	3.89855	NA
1104|01848	endoribonuclease l-psp	12.1067	0	0	0.285233	0.491341	0	0	0	0	24.7289	27.9644	37.4651	1.61865	NA	7.91542	0.00105503	5.05678	NA	6.29677	3.54e-05	3.43813	NA	-2.85864	NA
1104|01851	cfem domain-containing protein	90.8001	57.1325	104.985	7.98653	8.59847	9.23033	0.512968	0.420834	1.27848	26.0135	21.4885	44.4898	3.33952	NA	5.15786	0.019656	6.61322	0.000191064	1.81834	NA	3.2737	NA	1.45536	NA
1104|01858	lipase b precursor	60.5334	37.2603	76.353	39.6474	28.2521	37.1708	4.10374	5.05	6.20978	136.812	106.854	109.117	2.74412	NA	4.48794	0.00988351	3.47103	NA	1.74382	NA	0.726912	NA	-1.0169	NA
1104|01859	xenobiotic compound family	284.507	173.882	181.338	4.56373	9.08981	6.23671	1701.51	1700.38	1700.93	0.963463	0.883087	0.234157	-7.97625	3.58e-140	-11.021	2.13e-60	-2.99503	NA	-3.0448	NA	4.98122	2.5e-10	8.02602	6.34e-16
1104|01866	oxidoreductase-like protein	0	0	0	0	0.245671	0.498937	44.6282	48.8167	48.5824	0.321154	0	0.234157	-6.99084	1.22e-10	-7.25804	2.7e-08	-8.56887	0.0312052	-0.267208	NA	-1.57803	NA	-1.31082	NA
1104|01875	major facilitator superfamily transporter	6.05334	17.3882	23.8603	82.1471	77.3862	75.8384	3.59077	3.15625	3.47017	139.381	120.689	152.202	4.47616	NA	5.28383	5.81e-09	2.17029	NA	0.807669	NA	-2.30588	NA	-3.11355	NA
1104|01878	feruloyl esterase b precursor	18.16	39.7443	0	119.798	83.0367	104.278	0	0	0.547922	130.389	184.271	66.5006	8.3801	3.79e-07	8.69139	2.84e-09	5.98063	NA	0.311289	NA	-2.39947	NA	-2.71076	NA
1104|01882	dimethylaniline monooxygenase	36.3201	14.9041	23.8603	3.13756	2.21104	4.24096	1.02594	1.05208	0.730562	58.1289	70.9414	48.9388	1.64616	NA	5.80819	3.15e-06	4.56698	NA	4.16204	3.55e-05	2.92082	NA	-1.24121	NA
1104|01893	esterase lipase	6.05334	9.93609	4.77206	13.6912	8.10713	8.48192	0	0.210417	0	237.333	274.346	178.428	5.71053	NA	10.2039	3.86e-11	5.17413	NA	4.4934	2.32e-11	-0.536398	NA	-5.02979	0.00282244
1104|01895	zinc-binding dehydrogenase	90.8001	47.1964	47.7206	0.570466	0.245671	1.24734	14.1066	12.2042	13.3328	8.35001	10.3027	20.1375	-4.03662	0.00424685	-0.0310968	NA	2.21728	NA	4.00552	NA	6.25389	1.96e-05	2.24837	NA
1104|01896	flavin-binding monooxygenase	0	4.96804	0	0.285233	0	0.249468	0	0.210417	0.547922	62.6251	75.6512	98.8142	-0.317114	NA	7.711	5.04e-08	2.23708	NA	8.02811	4.22e-09	2.5542	NA	-5.47391	NA
1104|01904	rhamnogalacturonase b	24.2134	34.7763	9.54412	35.0837	40.7813	36.9213	1.28242	1.47292	0.730562	244.398	280.233	194.116	4.8733	NA	7.54116	4.53e-24	4.15768	NA	2.66786	NA	-0.715621	NA	-3.38348	NA
1104|01905	hypothetical protein CGGC5_3434	0	0	0	1.42617	1.22835	1.49681	0	0	0	17.0212	22.0772	25.7573	3.59338	NA	7.44251	0.00341849	0	NA	3.84914	NA	-3.59338	NA	-7.44251	NA
1104|01906	aaa family atpase	6.05334	12.4201	9.54412	15.6878	9.33548	12.9724	3.33429	3.36667	1.09584	127.177	106.854	112.864	2.23128	NA	5.40926	6.41e-07	1.79679	NA	3.17798	NA	-0.43449	NA	-3.61247	NA
1104|01908	dolichol-phosphate mannosyltransferase subunit 3	0	2.48402	0	52.4829	47.6601	47.399	0	0.210417	0.547922	17.6635	20.6054	24.1182	7.02807	3.59e-05	5.79124	0.00443543	1.33494	NA	-1.23682	NA	-5.69312	NA	-4.4563	NA
1104|01914	f-box domain protein	0	0	0	0.855699	1.22835	1.24734	0	0	0	9.95578	9.12524	19.435	3.30505	NA	6.6964	0.0185794	0	NA	3.39135	NA	-3.30505	NA	-6.6964	NA
1104|01921	f-box domain protein	36.3201	14.9041	19.0882	3.99326	3.43939	1.49681	0	0	0	9.63463	10.3027	8.66381	4.63296	NA	6.27183	0.0383084	7.55842	NA	1.63887	NA	2.92546	NA	1.28659	NA
1104|01927	heterokaryon incompatibility protein	0	14.9041	19.0882	2.85233	4.1764	3.99149	4037.83	4054.73	3882.21	4.175	2.3549	1.6391	-10.0374	1.8e-245	-10.4528	1.05e-178	-8.44479	1.57e-41	-0.415445	NA	1.59261	NA	2.00806	NA
1104|01929	ankyrin repeat partial	6.05334	9.93609	4.77206	0	0.491341	0.498937	0	0	0.182641	214.852	294.362	269.28	1.29179	NA	10.4478	2.57e-11	5.24426	NA	9.15604	1.03e-20	3.95247	NA	-5.20358	0.000752278
1104|01931	major facilitator superfamily transporter	0	4.96804	4.77206	0.285233	0.491341	2.49468	68.7377	63.5459	61.3672	0	0	0	-5.73369	2.64e-16	-9.01514	8.95e-07	-4.26167	NA	-3.28145	NA	1.47202	NA	4.75348	NA
1104|01937	peroxisomal catalase	18.16	9.93609	14.3162	2.5671	0.982682	1.74628	76.9452	82.4834	75.6132	1.60577	1.17745	0.468314	-5.37545	2.93e-21	-6.02048	1.58e-16	-2.45996	NA	-0.645026	NA	2.91549	NA	3.56052	NA
1104|01955	hypothetical protein CGGC5_12602	0	4.96804	0	0.570466	0	0.249468	31.5475	36.6125	30.1357	0	0	0	-6.36762	1.73e-08	-8.03959	4.09e-05	-4.20689	NA	-1.67197	NA	2.16073	NA	3.8327	NA
1104|01961	peroxisomal catalase	0	7.45206	28.6324	0.570466	0.491341	0.249468	18.4668	15.9917	18.4467	0	0.588725	0	-4.98169	1.68e-05	-5.78883	0.000131607	-0.547307	NA	-0.807147	NA	4.43438	NA	5.24153	NA
1104|01968	tripeptidyl peptidase precursor	0	0	0	0	0.491341	0	0	0	0	102.769	62.6992	96.941	1.20804	NA	9.45277	2.01e-05	0	NA	8.24473	4.1e-09	-1.20804	NA	-9.45277	0.0218011
1104|01974	cytochrome p450	0	0	0	0.855699	1.22835	0.249468	0	0	0	244.72	196.045	412.35	2.85254	NA	11.1523	3.25e-08	0	NA	8.29973	1.73e-20	-2.85254	NA	-11.1523	0.00125199
1104|01980	u-box domain-containing protein	6.05334	9.93609	19.0882	9.41269	10.0725	3.24309	249.815	270.175	223.917	0.321154	0.294362	0.936628	-5.00968	1.78e-19	-8.59324	2.23e-23	-4.39188	0.000128885	-3.58356	NA	0.617797	NA	4.20136	NA
1104|01987	hypothetical protein CGLO_06876	0	24.8402	9.54412	23.9596	20.145	25.9447	0	0	0.182641	74.1866	70.0583	82.4232	6.98059	0.00541919	8.66942	4.88e-07	5.96192	NA	1.68882	NA	-1.01867	NA	-2.70749	NA
1104|01997	neutral protease 2	36.3201	24.8402	14.3162	1.14093	1.22835	1.24734	0	1.05208	0	106.302	97.1396	99.0484	1.48391	NA	7.72946	5.7e-11	5.73203	NA	6.24555	5.53e-17	4.24813	NA	-1.99743	NA
1104|01998	major facilitator superfamily transporter	6.05334	0	4.77206	13.6912	16.9513	16.2154	19.4928	16.4125	15.3418	0	2.06054	1.6391	-0.128196	NA	-3.66325	0.0155118	-2.20444	NA	-3.53505	NA	-2.07624	NA	1.45881	NA
1104|01999	hypothetical protein CGGC5_12601	0	2.48402	9.54412	3.99326	2.21104	2.24521	0	0	0	28.5827	25.6095	14.0494	4.55655	NA	7.51552	0.00283247	5.04767	NA	2.95897	NA	0.491117	NA	-2.46785	NA
1104|02000	glycosyl hydrolase family 43 protein	0	4.96804	0	0.570466	4.66774	1.49681	0.256484	0	0	32.4366	43.2713	40.275	3.49304	NA	7.52561	0.000261967	3.08084	NA	4.03257	NA	-0.412192	NA	-4.44476	NA
1104|02001	atp-dependent rna helicase	42.3734	29.8083	42.9486	29.379	29.4805	27.691	0.256484	0.210417	0.547922	0.642308	0.294362	0.468314	5.96681	0.00528621	0.356964	NA	6.37691	NA	-5.60984	0.00175537	0.410107	NA	6.01995	NA
1104|02003	secretory aspartyl proteinase sap2p	6.05334	19.8722	42.9486	15.4026	14.9859	17.4628	0.512968	0.841667	0.365281	20.875	28.2588	20.84	4.52486	NA	5.06956	0.016939	5.04683	NA	0.544706	NA	0.521975	NA	-0.0227308	NA
1104|02005	biotin synthase	18.16	12.4201	66.8089	94.1269	51.8365	50.1431	0	0	0	2.89039	2.64926	5.38561	9.03329	0.000160023	4.91332	NA	8.02627	NA	-4.11997	NA	-1.00702	NA	3.11295	NA
1104|02007	cysteine synthase a	211.867	193.754	262.463	7.98653	6.38744	8.23245	13.0807	22.3042	17.3509	0.321154	0	0	-1.20853	NA	-6.25345	0.000116693	3.65376	NA	-5.04492	NA	4.8623	9.42e-09	9.90722	4.16e-10
1104|02008	mfs monocarboxylate	12.1067	24.8402	19.0882	23.3891	25.7954	30.1857	0	0.210417	0	42.0712	51.8078	43.5532	7.08979	0.00270399	7.87897	1.7e-05	6.59035	NA	0.789182	NA	-0.499443	NA	-1.28862	NA
1104|02009	acetyltransferase	18.16	42.2284	23.8603	44.4964	33.6569	37.6697	1.5389	0.210417	0.547922	3.85385	2.94362	4.68314	5.44239	0.0103659	2.14945	NA	4.98494	NA	-3.29294	NA	-0.457451	NA	2.83549	NA
1104|02016	glycoside hydrolase family 5 protein	0	0	14.3162	2.5671	2.45671	2.49468	4.10374	3.57709	3.10489	43.677	40.622	38.1676	-0.499695	NA	3.4603	NA	0.396521	NA	3.95999	0.000788273	0.896216	NA	-3.06378	NA
1104|02017	c6 zinc finger domain protein	108.96	101.845	143.162	57.6171	28.7435	18.7101	0	0	0	12.8462	10.597	12.8786	8.13539	0.0015825	6.61262	0.021506	9.88404	1.61e-05	-1.52277	NA	1.74864	NA	3.27141	NA
1104|02018	hypothetical protein CGGC5_12599	78.6934	69.5526	76.353	12.8355	14.4946	9.97873	1.5389	1.05208	1.82641	467.601	548.103	343.274	2.97513	NA	8.14796	2.99e-35	5.55287	0.00444084	5.17283	3.13e-29	2.57774	NA	-2.59509	NA
1104|02020	x-pro dipeptidyl-peptidase c-terminal non-catalytic domain-containing protein	115.013	149.041	138.39	630.08	733.327	631.404	22.8271	19.7792	18.4467	641.024	567.237	561.743	5.02148	1.25e-11	4.84902	7.65e-16	2.71317	NA	-0.172466	NA	-2.30832	NA	-2.13585	NA
1104|02023	alpha methylacyl-	0	0	0	0	0	0	0.256484	0.420834	0	14.1308	6.18161	16.1568	-1.48861	NA	5.1298	NA	-1.48861	NA	6.6184	0.0149687	0	NA	-6.6184	NA
1104|02031	short-chain dehydrogenase reductase family oxidoreductase	12.1067	4.96804	9.54412	1.14093	0.491341	0.997873	17.6974	15.5708	18.6293	1.60577	0.883087	2.10741	-4.12055	0.000108594	-3.39437	NA	-0.953423	NA	0.726179	NA	3.16712	NA	2.44094	NA
1104|02035	meiotic chromosome segregation protein	36.3201	4.96804	33.4044	2.28187	1.47402	2.24521	246.481	264.494	254.784	2.24808	2.06054	1.17078	-6.90878	2.35e-52	-7.03193	1.03e-41	-3.35133	7.1e-05	-0.123153	NA	3.55744	NA	3.6806	NA
1104|02043	hypothetical protein CGGC5_12596	145.28	84.4567	57.2647	18.8254	18.1796	16.4649	867.172	896.375	1051.28	21.1962	24.7264	14.986	-5.70828	1.1e-86	-5.52159	2.1e-65	-3.29222	1.78e-08	0.186692	NA	2.41606	NA	2.22937	NA
1104|02045	nad dependent epimerase dehydratase family protein	133.174	96.8768	138.39	12.265	8.3528	5.4883	0.512968	0	0.730562	93.1347	144.532	169.764	4.03221	NA	7.97705	1.5e-11	7.83207	8.53e-08	3.94484	0.00328454	3.79986	NA	-0.144983	NA
1104|02046	hypothetical protein CGGC5_12606	24.2134	7.45206	38.1765	0.285233	0.737012	0.748405	0.769452	3.36667	0.913203	18.3058	17.6617	22.7132	-1.33803	NA	3.44456	NA	3.6943	NA	4.78259	0.0171095	5.03233	NA	0.249741	NA
1104|02058	dynamin family protein	30.2667	37.2603	23.8603	0	0	0	108.749	112.573	105.566	26.3346	27.6701	18.9667	-9.76935	5.85e-10	-2.15765	NA	-1.83448	NA	7.61169	0.000283933	7.93487	NA	0.323176	NA
1104|02059	dynamin family protein	6.05334	19.8722	4.77206	0	0	0	51.8098	44.1875	54.2442	14.1308	14.1294	10.7712	-8.64977	2.85e-07	-1.93438	NA	-2.27717	NA	6.7154	0.00512897	6.37261	NA	-0.342788	NA
1104|02060	---NA---	133.174	178.85	143.162	0	0	0	0	0.210417	0.182641	0	0.294362	0	-1.03432	NA	-0.198426	NA	9.21221	3.08e-08	0.835897	NA	10.2465	1.14e-06	9.41064	1.15e-07
1104|02077	hypothetical protein CSUB01_08980	115.013	62.1005	128.846	0	0	0	0	0.210417	0	0	0	0	-0.642573	NA	-0.642573	NA	9.03143	2.58e-05	0	NA	9.674	2.49e-05	9.674	7.46e-05
1104|02078	---NA---	0	2.48402	19.0882	5.9899	5.40475	5.4883	0	0.420834	0	31.152	29.4362	11.4737	4.43865	NA	6.50811	0.00301266	4.78543	NA	2.06946	NA	0.34678	NA	-1.72268	NA
1104|02080	benzoate 4-monooxygenase cytochrome p450	0	12.4201	33.4044	59.3285	45.6947	69.8511	0.256484	1.47292	0.547922	20.875	15.0125	40.5092	6.04601	0.006161	4.85525	NA	4.12255	NA	-1.19076	NA	-1.92346	NA	-0.732695	NA
1104|02082	chlorogenic acid esterase precursor	199.76	86.9408	114.529	1.42617	1.96536	1.74628	163.637	165.177	144.469	10.9192	10.3027	18.9667	-6.42491	6.75e-24	-3.54559	0.0012923	-0.238065	NA	2.87933	NA	6.18685	9.15e-10	3.30752	NA
1104|02085	hypothetical protein CGLO_05430	0	0	0	0.855699	1.47402	0.997873	34.3688	24.6188	27.2134	0.321154	0.883087	0.702471	-4.54736	2.75e-07	-5.24578	1.63e-06	-7.85093	NA	-0.69842	NA	-3.30357	NA	-2.60515	NA
1104|02086	sugar porter family mfs transporter	108.96	64.5846	100.213	90.7041	94.8289	94.798	918.469	849.873	832.11	5.78078	5.59289	11.7078	-3.21184	2.41e-11	-6.79284	4.92e-82	-3.24602	1.54e-07	-3.581	NA	-0.0341835	NA	3.54682	NA
1104|02098	protein phosphatase 2c	0	0	0	0.570466	0.737012	1.74628	2.82132	2.94583	2.92225	16.3789	17.9561	28.333	-1.40253	NA	2.79805	NA	-4.59525	NA	4.20058	0.0353924	-3.19272	NA	-7.3933	NA
1104|02115	integral membrane protein	6.05334	4.96804	4.77206	21.3925	22.1104	20.2069	0.256484	0	0	15.7366	22.3715	21.7766	6.66509	0.00887586	6.5763	0.00261421	4.67829	NA	-0.0887881	NA	-1.9868	NA	-1.89801	NA
1104|02126	sugar porter family mfs transporter	48.4267	54.6485	85.8971	3.99326	1.71969	1.74628	0	0	0	0	0	0	4.38483	NA	0	NA	8.97993	0.000696229	-4.38483	NA	4.5951	0.0242113	8.97993	0.000329072
1104|02128	hypothetical protein CGGC5_8133	78.6934	52.1645	52.4927	10.2684	8.3528	9.72926	1.28242	0	0.730562	29.8673	37.9728	22.2449	3.58847	NA	5.24342	0.00385391	6.26562	0.000573423	1.65495	NA	2.67715	NA	1.0222	NA
1104|02134	hypothetical protein CGGC5_9232	6.05334	2.48402	0	28.8085	17.6883	10.2282	0	0	0	0	0	0	7.25046	0.0199342	0	NA	4.57085	NA	-7.25046	0.0188781	-2.67961	NA	4.57085	NA
1104|02139	leucine rich repeat family protein	102.907	77.0047	62.0368	41.0736	32.9199	39.9149	1289.6	1347.51	1384.23	1.60577	1.76617	0.468314	-5.13712	6.46e-140	-9.89797	2.06e-81	-4.05281	5.37e-23	-4.76085	0.00237528	1.08432	NA	5.84517	4.8e-07
1104|02143	heterokaryon incompatibility protein	66.5868	44.7124	33.4044	35.3689	32.6742	30.1857	0.512968	0	0	1359.77	1397.63	1757.11	6.79499	0.00077691	12.3119	1.77e-27	7.35211	NA	5.5169	4.85e-44	0.55712	NA	-4.95978	8.08e-14
1104|02144	rna-directed rna polymerase	42.3734	24.8402	4.77206	5.70466	6.87878	10.2282	40.5245	40.4	37.8066	3.5327	3.82671	2.80988	-2.36088	NA	-3.49771	0.00070496	-0.718969	NA	-1.13683	NA	1.64191	NA	2.77874	NA
1104|02146	hypothetical protein CGGC5_8138	30.2667	9.93609	9.54412	8.27176	9.08981	9.97873	6.4121	5.68125	5.29658	110.156	93.9016	97.8776	0.641651	NA	4.08893	NA	1.49641	NA	3.44727	0.00222723	0.854759	NA	-2.59252	NA
1104|02147	hypothetical protein CGGC5_9048	12.1067	4.96804	33.4044	16.5435	20.145	26.4436	0	0	0.182641	13.4885	10.597	10.5371	6.83144	0.0105806	5.97178	0.0334835	6.51089	NA	-0.859664	NA	-0.320553	NA	0.53911	NA
1104|02154	major facilitator superfamily transporter	278.454	290.631	443.802	1789.84	1969.54	2381.92	117.726	101	115.794	17.3423	8.53651	1.6391	4.19685	NA	-3.58574	0.0217893	1.59722	NA	-7.78259	8.14e-22	-2.59963	NA	5.18296	0.00182448
1104|02155	dimeric dihydrodiol	54.4801	32.2923	62.0368	19.6811	15.4772	16.2154	210.06	189.165	204.01	2.89039	0.588725	3.2782	-3.54402	3.84e-17	-6.4031	8.51e-36	-2.01652	NA	-2.85908	NA	1.5275	NA	4.38658	NA
1104|02163	c6 transcription factor	127.12	101.845	200.427	3951.05	2951.98	3615.79	15.6455	12.4146	12.4196	17.9846	18.2505	18.4984	8.00831	3.84e-86	0.431774	NA	3.39498	NA	-7.57653	1.6e-96	-4.61333	4.12e-13	2.96321	NA
1104|02165	zn 2cys6 transcription factor	0	0	0	0	0	0	0	0.420834	0	52.3481	52.6909	110.054	-1.08558	NA	8.08079	3.55e-06	-1.08558	NA	9.16637	1.33e-05	0	NA	-9.16637	0.0372667
1104|02173	serin endopeptidase	0	14.9041	0	9.69793	18.9166	11.725	0	0	0	10.9192	18.5448	16.6251	6.76251	0.0446498	6.95309	0.0100995	5.34853	NA	0.190575	NA	-1.41398	NA	-1.60456	NA
1104|02176	cytochrome p450	0	0	4.77206	0	1.71969	0.498937	33.8559	37.0334	37.4413	0	0.883087	0.468314	-5.38931	3.97e-10	-5.97651	4.1e-08	-4.40053	NA	-0.587205	NA	0.988776	NA	1.57598	NA
1104|02205	catalyzes late reaction in the cephamycin biosynthetic pathway	6.05334	0	19.0882	10.2684	9.82682	12.9724	1.5389	2.525	1.46112	63.2674	43.2713	120.825	2.50289	NA	5.27051	0.00795968	2.11264	NA	2.76762	NA	-0.39025	NA	-3.15787	NA
1104|02213	salicylate hydroxylase (salicylate 1-monooxygenase)	6.05334	19.8722	4.77206	19.9663	21.1277	18.7101	0.512968	0.420834	0	17.9846	16.4843	17.5618	5.52294	0.0418341	5.32341	0.0160053	4.56932	NA	-0.199539	NA	-0.953621	NA	-0.754082	NA
1104|02219	hypothetical protein CGGC5_8136	12.1067	2.48402	14.3162	2.28187	1.47402	2.24521	0	0	0	7.38655	8.24215	11.2395	4.08771	NA	6.18286	0.0441392	6.28697	NA	2.09515	NA	2.19926	NA	0.104111	NA
1104|02228	hypothetical protein CGGC5_8127	30.2667	17.3882	4.77206	17.6845	11.0552	18.4607	2.30836	2.10417	1.82641	398.231	463.032	300.423	2.84663	NA	7.45696	4.78e-29	2.99701	NA	4.61033	2.01e-15	0.150378	NA	-4.45995	0.000300813
1104|02230	immunoglobulin a1 protease	36.3201	32.2923	38.1765	41.644	29.9718	21.7037	0	0	0	1.92693	3.82671	2.34157	7.96493	0.00249085	4.49743	NA	8.15871	NA	-3.4675	NA	0.19378	NA	3.66128	NA
1104|02231	sam dependent	6.05334	0	9.54412	0.855699	0.982682	1.74628	49.7579	52.1834	46.0254	1.60577	3.23799	3.98067	-5.2274	1.85e-13	-4.01124	2.02e-06	-3.21526	NA	1.21617	NA	2.01214	NA	0.795971	NA
1104|02233	hypothetical protein CGGC5_9044	0	14.9041	0	0	0	0	46.6801	54.0771	54.6095	63.2674	63.2879	149.626	-8.69805	4.2e-07	0.828419	NA	-3.34952	NA	9.52647	3.39e-07	5.34853	NA	-4.17794	NA
1104|02234	sam dependent	0	12.4201	4.77206	1.42617	1.71969	1.74628	1722.8	1620.42	1589.34	203.291	198.4	248.675	-9.87121	3.52e-106	-2.92229	NA	-8.13342	4.47e-21	6.94892	1.97e-31	1.73779	NA	-5.21113	0.00314063
1104|02235	pfs domain-containing protein	0	12.4201	9.54412	0	0.245671	0.249468	102.337	97.8438	93.1467	105.981	118.334	188.965	-8.39889	1.31e-13	0.49407	NA	-3.7167	NA	8.89296	1.09e-12	4.68219	NA	-4.21077	NA
1104|02236	hypothetical protein CGGC5_9012	199.76	144.073	138.39	80.4357	71.7358	87.5634	562.469	604.107	655.132	56.8443	44.4487	31.6112	-2.92382	NA	-3.77306	6.03e-15	-1.91669	NA	-0.849243	NA	1.00713	NA	1.85637	NA
1104|02237	glycosyltransferase family 71	0	0	0	1.99663	0.491341	0.498937	0	0	0	381.531	500.711	435.532	3.16432	NA	11.7793	1.04e-09	0	NA	8.61502	1.75e-38	-3.16432	NA	-11.7793	0.000263599
1104|02238	thiamine pyrophosphokinase	0	4.96804	0	1.14093	0	0.249468	66.4293	65.4396	53.1484	45.6039	42.3882	68.608	-6.71444	3.97e-13	-0.240046	NA	-5.11678	NA	6.4744	1.14e-08	1.59767	NA	-4.87673	NA
1104|02247	#NAME?	24.2134	4.96804	28.6324	0	0	0.249468	15.902	11.7833	12.6022	0	0	0	-6.02493	0.000331253	-6.76067	0.00168566	0.517041	NA	-0.735738	NA	6.54197	NA	7.27771	NA
1104|02259	abc-2 type transporter	24.2134	34.7763	47.7206	28.5233	36.6049	36.4224	6.92507	8.8375	8.40147	375.108	399.156	429.678	2.05437	NA	5.61699	1.1e-21	2.12561	NA	3.56263	5.14e-07	0.0712438	NA	-3.49138	0.0370468
1104|02280	ligninase h2 precursor	24.2134	44.7124	9.54412	159.731	136.347	157.664	141.066	142.242	142.46	8.99232	9.12524	17.5618	0.0917271	NA	-3.56309	6.11e-05	-2.43425	NA	-3.65482	NA	-2.52597	NA	1.12884	NA
1104|02288	rolling pebbles-like partial	133.174	94.3928	124.074	30.5199	26.0411	20.4564	423.968	403.579	382.267	6.10193	4.7098	10.0687	-3.9669	5.21e-19	-5.83125	2.29e-40	-1.78152	NA	-1.86436	NA	2.18537	NA	4.04973	NA
1104|02304	nitrogen starvation-induced glutamine rich protein	254.24	231.014	152.706	45.0668	50.1168	50.1431	55.4005	61.0209	56.4359	11.8827	14.1294	11.0054	-0.24969	NA	-2.21189	NA	1.88161	NA	-1.9622	NA	2.1313	NA	4.09349	0.0176264
1104|02310	ent-kaurene oxidase	54.4801	72.0366	57.2647	194.244	191.377	182.361	4.61671	7.78542	5.66186	215.173	191.63	276.071	4.94597	0.00252457	5.21158	1.14e-08	3.3201	NA	0.265613	NA	-1.62587	NA	-1.89148	NA
1104|02314	amp-binding enzyme	0	29.8083	23.8603	76.1572	67.5594	68.1049	5.12968	6.94375	7.12298	166.679	157.19	230.41	3.43858	NA	4.82477	0.000132947	1.46538	NA	1.38619	NA	-1.97321	NA	-3.35939	NA
1104|02326	major facilitator superfamily transporter	108.96	114.265	100.213	686.556	522.05	548.83	134.398	141.821	155.792	11.8827	9.4196	15.4544	2.02339	NA	-3.5416	1.62e-07	-0.417156	NA	-5.56499	5.61e-24	-2.44055	NA	3.12444	NA
1104|02331	salicylate hydroxylase	18.16	17.3882	14.3162	30.5199	40.7813	32.4309	1.02594	1.47292	1.64377	49.7789	56.812	46.1289	4.52636	NA	5.08272	0.000420969	3.47518	NA	0.556356	NA	-1.05118	NA	-1.60753	NA
1104|02332	hypothetical protein CGLO_08062	169.494	173.882	205.199	4.2785	2.94805	3.99149	1.28242	2.10417	1.09584	2.89039	2.64926	3.98067	1.25499	NA	1.02655	NA	6.82033	7.23e-12	-0.228441	NA	5.56534	2.56e-14	5.79378	1.69e-11
1104|02336	major facilitator superfamily transporter	0	4.96804	9.54412	13.1207	15.2316	14.2197	0	0.841667	0.182641	18.6269	26.1983	31.1429	4.93977	NA	5.76971	0.00284444	3.41128	NA	0.82994	NA	-1.52849	NA	-2.35843	NA
1104|02339	mitochondrial dicarboxylate	163.44	407.38	539.243	375.082	378.578	433.077	1.5389	4.20834	2.37433	490.081	536.623	347.489	7.12636	4.06e-16	7.33788	2.81e-22	7.03003	5.49e-13	0.211522	NA	-0.0963274	NA	-0.30785	NA
1104|02340	hypothetical protein CGGC5_9022	326.88	399.927	276.78	1035.4	1125.42	889.604	73.0979	85.0084	77.6222	1482.77	1347	1368.65	3.69169	NA	4.15248	0.00440402	2.08821	NA	0.460791	NA	-1.60348	NA	-2.06427	NA
1104|02352	hypothetical protein CGGC5_9037	223.974	146.557	162.25	122.365	98.0226	103.28	769.965	770.125	816.769	47.5308	41.7995	57.1343	-2.86284	NA	-4.00478	7.89e-20	-2.14447	NA	-1.14194	NA	0.718375	NA	1.86032	NA
1104|02365	hypothetical protein CGLO_01297	617.441	566.357	734.898	141.476	140.032	156.916	248.789	225.356	246.93	14.4519	15.8956	9.13212	-0.717343	NA	-4.17808	3.49e-29	1.41143	NA	-3.46074	NA	2.12878	NA	5.58952	2.08e-32
1104|02377	fad-dependent oxidoreductase-like enzyme	18.16	14.9041	19.0882	433.554	225.526	171.634	1.28242	0.841667	1.27848	148.694	108.62	78.4426	7.7814	3.24e-13	6.47542	1.18e-07	3.79754	NA	-1.30598	NA	-3.98386	NA	-2.67788	NA
1104|02378	3-oxoadipate enol-lactonase	18.16	9.93609	28.6324	33.9427	22.356	31.9319	0.256484	1.05208	0.182641	3.5327	0.883087	1.6391	5.56922	0.0456404	1.78468	NA	4.9354	NA	-3.78454	NA	-0.633821	NA	3.15071	NA
1104|02386	conserved mitochondrial protein	12.1067	27.3242	42.9486	181.408	188.675	183.11	0.512968	1.05208	1.82641	114.01	115.979	104.2	7.19941	6.65e-18	6.47293	5.27e-14	4.45756	NA	-0.726481	NA	-2.74185	NA	-2.01537	NA
1104|02389	saga-like transcriptional regulatory complex subunit spt3	0	7.45206	0	9.98316	12.0379	8.23245	3.33429	1.89375	1.46112	68.727	65.3485	40.5092	2.11628	NA	4.63036	0.0307705	0.147952	NA	2.51408	NA	-1.96833	NA	-4.48241	NA
1104|02408	hypothetical protein CGGC5_9038	12.1067	22.3562	38.1765	34.7984	27.7608	34.9256	19.7493	24.4083	24.6565	558.808	864.248	773.655	0.500172	NA	4.9889	3.8e-09	0.0776362	NA	4.48873	2.75e-17	-0.422536	NA	-4.91127	4.39e-08
1104|02417	hypothetical protein CGLO_08061	381.361	563.873	558.331	1085.03	1181.92	1008.6	44.1152	57.8646	54.7922	1263.74	1197.76	1156.03	4.38171	0.0365132	4.52497	2.57e-10	3.25856	NA	0.143255	NA	-1.12315	NA	-1.26641	NA
1104|02438	catalase protein	0	7.45206	14.3162	27.9528	25.7954	15.7165	0.512968	1.68333	0.730562	113.046	83.5989	143.538	4.4027	NA	6.68848	4.79e-09	2.74551	NA	2.28578	NA	-1.65718	NA	-3.94296	NA
1104|02439	coenzyme a transferase	12.1067	47.1964	47.7206	41.3588	54.2932	49.6442	0.256484	0.63125	0.547922	37.2539	44.4487	50.1096	6.33006	0.000111058	6.18993	1.33e-05	5.89032	NA	-0.140133	NA	-0.439739	NA	-0.299606	NA
1104|02446	zn 2cys6 transcription factor	187.654	253.37	329.272	18.2549	22.1104	22.2027	47.9625	40.8209	38.9024	235.085	241.672	237.669	-1.02471	NA	2.48071	NA	2.58929	NA	3.50542	7.36e-07	3.614	NA	0.108574	NA
1104|02452	pfs domain-containing protein	66.5868	57.1325	52.4927	14.5469	10.0725	15.467	513.994	526.252	521.439	26.977	24.4321	25.2889	-5.27076	1.38e-100	-4.34108	2.17e-50	-3.145	NA	0.929678	NA	2.12576	NA	1.19608	NA
1104|02454	ankyrin repeat protein	102.907	104.329	171.794	120.368	125.292	139.702	5832.19	5937.33	5868.97	18.3058	13.2463	7.02471	-5.51499	2.96e-96	-8.82285	2.53e-220	-5.53888	1.34e-58	-3.30786	NA	-0.0238814	NA	3.28398	NA
1104|02477	hypothetical protein Cob_03732	223.974	166.429	238.603	699.106	859.356	864.657	4.36023	4.20834	4.9313	670.249	711.18	587.734	7.44847	5.98e-56	7.14924	2.84e-57	5.50339	1.19e-06	-0.299232	NA	-1.94508	NA	-1.64585	NA
1104|02480	acetyl- acetyltransferase	96.8535	305.535	248.147	19.9663	22.8474	21.4543	2.82132	4.62917	2.92225	100.521	140.411	99.2825	2.58846	NA	4.98593	0.000382702	5.92035	1.75e-06	2.39747	NA	3.33189	NA	0.934424	NA
1104|02496	pfs domain-containing protein	108.96	139.105	100.213	1.14093	0.245671	0.249468	1.79539	1.47292	1.09584	6.42308	6.18161	16.6251	-1.23666	NA	2.64313	NA	6.20102	0.000920507	3.8798	NA	7.43769	3.64e-09	3.55789	NA
1104|02503	hypothetical protein PFICI_11591	18.16	9.93609	4.77206	32.8018	21.1277	20.4564	191.081	180.958	188.668	0.321154	0	0.234157	-2.90786	NA	-9.23628	2.79e-16	-4.07708	0.000428743	-6.32843	0.00222723	-1.16923	NA	5.1592	NA
1104|02505	stress response protein rds1p-like protein	42.3734	69.5526	81.1251	4.2785	5.15908	7.23458	8.20749	8.8375	8.03618	87.3539	96.2565	78.6767	-0.578484	NA	3.36712	NA	2.92569	NA	3.94561	2.72e-07	3.50418	NA	-0.441426	NA
1104|02509	pfs domain-containing protein	90.8001	116.749	71.5809	53.3386	52.0822	50.8915	557.853	515.311	510.115	33.4	27.6701	14.0494	-3.3373	2.77e-09	-4.39074	6.33e-20	-2.50231	NA	-1.05344	NA	0.834986	NA	1.88843	NA
1104|02516	cnpv019 ankyrin repeat protein	0	32.2923	9.54412	2.28187	2.21104	2.74415	15.389	25.8813	38.7198	0	0	0.468314	-3.40021	0.0453025	-6.57436	2.38e-05	-0.928936	NA	-3.17414	NA	2.47128	NA	5.64542	NA
1104|02519	branched-chain amino acid cytosolic	30.2667	27.3242	38.1765	3.70803	2.21104	2.49468	0	0	0.182641	23.4443	25.9039	36.9968	3.97825	NA	7.28088	0.000456437	7.42969	NA	3.30263	NA	3.45144	NA	0.14881	NA
1104|02521	hypothetical protein CGGC5_9005	0	0	4.77206	1.42617	0.245671	0.748405	11.0288	18.0958	9.67995	0.642308	1.17745	0.468314	-3.80906	0.0131741	-3.87894	0.0423766	-2.92828	NA	-0.0698812	NA	0.880776	NA	0.950658	NA
1104|02524	hypothetical protein CGGC5_9011	18.16	72.0366	52.4927	3.70803	2.45671	3.24309	0	0	0	49.7789	75.3568	111.225	4.70529	NA	9.30217	9.16e-06	8.57556	NA	4.59688	0.000213516	3.87027	NA	-0.72661	NA
1104|02526	cycloheximide resistance	36.3201	67.0686	33.4044	3.70803	2.45671	3.49256	0.512968	0.420834	0.547922	57.1654	54.7514	30.9087	2.43382	NA	6.26913	2.05e-05	6.20704	NA	3.83531	0.0173793	3.77322	NA	-0.0620927	NA
1104|02528	surface antigen	314.774	176.366	224.287	4.84896	3.43939	3.24309	68.7377	99.1063	75.9785	1.92693	1.47181	3.74651	-4.35823	2.22e-11	-5.02112	2.57e-11	1.55151	NA	-0.66289	NA	5.90975	1.65e-13	6.57263	2.77e-13
1104|02531	heterokaryon incompatibility protein	36.3201	19.8722	28.6324	0.285233	0.737012	0.748405	6.15561	10.5208	12.2369	0	0	0	-3.77084	0.0174425	-6.28729	0.00484354	1.54052	NA	-2.51645	NA	5.31136	NA	7.82781	NA
1104|02534	hypothetical protein CGGC5_8992	48.4267	37.2603	71.5809	30.8052	23.3387	26.1942	277.003	287.429	273.778	0.321154	0	0	-3.37708	4.36e-20	-10.2343	2.38e-16	-2.4113	NA	-6.85725	0.0012726	0.965787	NA	7.82304	6.95e-05
1104|02535	c6 transcription factor	6.05334	29.8083	23.8603	10.8389	8.59847	7.73352	42.0634	47.3438	41.2768	2.89039	1.17745	6.08808	-2.25031	NA	-3.63751	0.00914256	-1.12485	NA	-1.3872	NA	1.12546	NA	2.51266	NA
1104|02536	multicopper oxidase	54.4801	34.7763	66.8089	15.4026	12.0379	14.4692	26.1614	33.2458	33.7885	1.60577	0.588725	0.702471	-1.14592	NA	-4.83783	3.24e-07	0.741483	NA	-3.6919	NA	1.88741	NA	5.57931	0.000799559
1104|02543	hypothetical protein CGLO_16025	6.05334	9.93609	4.77206	1.42617	0.491341	0	0.256484	1.47292	0.730562	17.0212	11.7745	32.0795	-0.306404	NA	4.43331	NA	2.89833	NA	4.73972	0.0419589	3.20474	NA	-1.53498	NA
1104|02548	hypothetical protein CGGC5_9006	6.05334	2.48402	4.77206	6.8456	9.33548	9.23033	0	0.210417	0.547922	19.9116	25.6095	14.986	4.50796	NA	5.74737	0.00850891	3.59388	NA	1.23941	NA	-0.914076	NA	-2.15348	NA
1104|02550	hypothetical protein CGLO_16349	223.974	181.334	224.287	0	0	0	0	0	0	0	0	0	0	NA	0	NA	10.7142	8.92e-06	0	NA	10.7142	8.23e-07	10.7142	3.28e-06
1104|02558	dockerin type 1	0	0	0	18.8254	9.58115	17.9617	0	0	0	7.7077	10.0083	11.7078	6.96172	0.0297988	6.31222	0.0363494	0	NA	-0.649501	NA	-6.96172	NA	-6.31222	NA
1104|02567	arrestin domain-containing protein	399.521	231.014	443.802	13.1207	9.33548	7.98299	0	0	0	0	0	0	6.36056	NA	0	NA	11.4848	9.22e-08	-6.36056	NA	5.12421	6.1e-08	11.4848	2.36e-08
1104|02569	hypothetical protein CGGC5_9010	54.4801	34.7763	81.1251	0	0	0	0	0	0	0	0	0	0	NA	0	NA	8.83083	0.00167216	0	NA	8.83083	0.00045763	8.83083	0.00101165
1104|02578	hexose carrier protein	338.987	402.411	524.927	379.645	438.031	343.268	0.512968	1.05208	1.27848	407.224	405.043	302.999	8.49514	7.42e-28	8.43725	1.62e-31	8.62046	1.75e-26	-0.0578928	NA	0.125311	NA	0.183203	NA
1104|02589	hypothetical protein CGGC5_8991	121.067	81.9727	85.8971	66.1741	68.5421	79.5804	12.0547	8.8375	10.2279	1.28462	3.53235	2.34157	2.76893	NA	-2.06373	NA	3.19942	NA	-4.83266	7.38e-05	0.430493	NA	5.26315	2.43e-05
1104|02595	glycosyl hydrolase family 76	18.16	4.96804	0	3.70803	3.43939	3.99149	0	0	0.365281	170.212	157.484	160.163	3.95916	NA	9.36528	1.7e-11	4.98863	NA	5.40612	9.2e-24	1.02947	NA	-4.37665	0.0162835
1104|02605	fad-binding domain containing protein	60.5334	54.6485	76.353	2.28187	2.21104	1.99575	0.256484	1.05208	0.182641	0.963463	0.294362	0.936628	1.87887	NA	0.461351	NA	6.68418	0.000154362	-1.41751	NA	4.80531	0.00193906	6.22282	2.9e-05
1104|02606	hypothetical protein CGGC5_8994	48.4267	94.3928	114.529	47.3487	49.3798	53.3862	3.07781	3.7875	2.37433	60.6981	83.3046	63.2224	3.96829	NA	4.43243	0.0177003	4.74445	NA	0.464142	NA	0.776162	NA	0.31202	NA
1104|02612	gentisate -dioxygenase	24.2134	27.3242	14.3162	172.566	124.064	110.514	0.256484	0	0.547922	0	1.47181	0.234157	8.43266	8.29e-10	0.819196	NA	5.81133	NA	-7.61347	2.55e-11	-2.62134	NA	4.99213	NA
1104|02614	conidial pigment biosynthesis oxidase arb2 brown2	42.3734	201.206	52.4927	85.5699	83.7737	98.2905	1.02594	0.841667	0.365281	2027.13	2086.44	1538.18	6.68326	6.17e-06	11.0817	8.28e-41	6.82875	8.63e-06	4.39844	3.86e-05	0.145491	NA	-4.25295	0.00126402
1104|02615	major facilitator superfamily transporter	0	0	0	11.9798	7.12445	11.2261	0	0	0	66.8001	77.123	26.6939	6.35545	NA	8.83282	9.88e-05	0	NA	2.47737	NA	-6.35545	NA	-8.83282	NA
1104|02622	acetylcholinesterase precursor	0	0	0	0	0	0	0.512968	0	0.182641	17.3423	16.4843	40.9775	-1.51347	NA	6.13383	0.00774386	-1.51347	NA	7.6473	0.00137083	0	NA	-7.6473	NA
1104|02635	glycosyl family 43	72.6401	59.6165	85.8971	59.6137	82.791	73.0942	1.79539	1.47292	1.09584	34.0423	41.2107	26.4597	5.50942	0.000168885	4.42904	NA	5.52705	0.00597855	-1.08038	NA	0.017634	NA	1.09801	NA
1104|02644	ubiquitin-conjugating enzyme	60.5334	139.105	104.985	160.871	205.626	172.882	6.15561	4.62917	4.20073	152.227	148.653	75.6327	5.135	0.00214495	4.61684	0.0128926	4.31151	NA	-0.518168	NA	-0.823498	NA	-0.305331	NA
1104|02648	retinal pigment epithelial membrane family protein	641.654	365.151	300.64	15.4026	10.3182	14.4692	1441.44	1475.44	1376.38	4.175	1.47181	6.32224	-6.72582	8.24e-41	-8.44224	5.18e-53	-1.71504	NA	-1.71642	NA	5.01079	2.98e-06	6.7272	2.53e-14
1104|02658	fad binding domain-containing protein	980.641	439.672	649	34.7984	21.1277	28.4394	87.2045	89.6375	87.4848	10.9192	10.3027	13.3469	-1.64324	NA	-2.92126	NA	2.96697	NA	-1.27801	NA	4.61022	1.5e-05	5.88823	6.48e-13
1104|02665	hypothetical protein CGGC5_8993	6.05334	22.3562	19.0882	60.7547	56.0129	61.3692	208.008	192.111	179.17	184.985	154.246	213.785	-1.6992	NA	-0.0669185	NA	-3.59794	0.00438311	1.63228	NA	-1.89874	NA	-3.53102	NA
1104|02675	hypothetical protein CGGC5_8986	6.05334	0	4.77206	0.285233	0.491341	0.997873	0.256484	0.841667	0	149.337	209.586	531.77	0.545061	NA	9.24049	4.33e-08	2.92657	NA	8.69543	3.1e-09	2.38151	NA	-6.31391	0.0108006
1104|02678	hypothetical protein CGLO_06032	0	7.45206	9.54412	27.0971	22.8474	21.4543	2.56484	2.94583	2.19169	118.506	118.922	118.483	3.1515	NA	5.46301	4.8e-10	1.10474	NA	2.31151	NA	-2.04676	NA	-4.35827	NA
1104|02679	---NA---	30.2667	72.0366	47.7206	7.98653	6.63311	9.72926	96.438	103.946	101.366	221.918	271.108	155.012	-3.61116	1.57e-10	1.10177	NA	-1.00635	NA	4.71293	4.44e-16	2.60482	NA	-2.10812	NA
1104|02685	---NA---	139.227	44.7124	76.353	3.99326	3.19372	1.74628	555.031	515.731	527.283	8.99232	6.47597	6.79055	-7.42392	9.12e-62	-6.14202	4.34e-44	-2.61637	NA	1.2819	NA	4.80755	0.000494872	3.52566	NA
1104|02686	phenylacetaldoxime dehydratase family	24.2134	7.45206	14.3162	5.9899	4.91341	7.48405	63.3515	53.025	56.6186	30.5096	32.9686	40.7433	-3.20794	2.25e-05	-0.72902	NA	-1.90301	NA	2.47892	NA	1.30493	NA	-1.17399	NA
1104|02688	methyltransferase domain-containing protein	175.547	59.6165	57.2647	9.12746	10.5638	9.4798	922.06	956.555	955.028	0	0.588725	0.468314	-6.58374	2.02e-63	-10.9506	1.35e-36	-3.27485	1.09e-05	-4.36682	NA	3.30889	NA	7.67572	6.35e-08
1104|02689	beta-lactamase domain-containing protein	78.6934	34.7763	38.1765	4.84896	1.47402	2.99362	638.132	669.967	640.338	0.321154	1.47181	0.936628	-7.65164	3.18e-94	-9.29397	8e-52	-3.68025	1.39e-10	-1.64233	NA	3.97139	NA	5.61372	0.00107229
1104|02695	cupin 2 conserved barrel domain protein	6.05334	12.4201	28.6324	25.671	22.6017	25.1963	0.512968	0	1.09584	29.5462	38.8558	45.4264	5.21813	NA	5.84719	0.000221065	4.581	NA	0.629054	NA	-0.637135	NA	-1.26619	NA
1104|02696	fructosyl amino acid oxidase	24.2134	7.45206	0	0	0.245671	0	3.33429	1.05208	1.27848	24.7289	29.4362	32.5478	-3.28262	NA	3.84989	NA	2.40731	NA	7.1325	8.9e-05	5.68992	NA	-1.44258	NA
1104|02697	c2h2 zinc finger protein	0	2.48402	0	0.570466	0	0.249468	0	0	0	12.525	10.0083	33.9528	1.67197	NA	7.24441	0.00806814	2.93056	NA	5.57244	0.0118445	1.25859	NA	-4.31385	NA
1104|02701	udp-glucuronosyl udp-glucosyltransferase	48.4267	22.3562	28.6324	34.7984	36.6049	43.9064	15.389	11.7833	10.7758	1118.9	1221.9	1531.39	1.59391	NA	6.65893	3.23e-39	1.38068	NA	5.06502	5.52e-29	-0.213228	NA	-5.27824	1.18e-13
1104|02704	glutathione s-transferase ii	12.1067	14.9041	4.77206	12.5503	8.59847	13.7208	73.8674	74.9084	60.8193	6.74424	4.12107	6.79055	-2.57471	NA	-3.54164	7.92e-05	-2.70694	NA	-0.966929	NA	-0.132225	NA	0.834704	NA
1104|02706	rhamnogalacturonase b	6.05334	7.45206	19.0882	2.85233	2.94805	3.24309	0.512968	0.420834	0.547922	35.6481	24.7264	55.261	2.34273	NA	5.96535	0.000587316	4.15026	NA	3.62262	NA	1.80753	NA	-1.81509	NA
1104|02709	fat domain-containing protein	447.947	668.202	553.559	141.761	129.714	138.704	1469.14	1442.62	1546.05	30.5096	28.2588	32.0795	-3.44081	4.29e-41	-5.61092	1.27e-142	-1.41654	NA	-2.1701	NA	2.02428	NA	4.19438	2.3e-06
1104|02712	hypothetical protein CGGC5_8943	24.2134	9.93609	4.77206	6.27513	2.45671	2.74415	2.82132	2.73542	2.73961	686.949	621.694	1147.13	0.450679	NA	8.14593	2.27e-27	2.18007	NA	7.69525	3.2e-35	1.72939	NA	-5.96585	3.67e-08
1104|02720	kynureninase 2	6.05334	37.2603	28.6324	10.5536	12.7749	11.4755	0	0	0	19.2693	15.8956	15.9227	6.55168	NA	7.10049	0.00575953	7.59138	NA	0.548805	NA	1.0397	NA	0.490894	NA
1104|02721	actin family protein	30.2667	84.4567	66.8089	6.27513	7.61579	10.2282	2.56484	4.62917	3.83545	0.642308	0	0.468314	1.10284	NA	-2.94046	NA	3.99553	NA	-4.0433	NA	2.8927	NA	6.93599	8.03e-06
1104|02722	hypothetical protein CGLO_15338	151.334	298.083	353.133	125.788	133.645	158.911	2405.31	2230.42	2301.27	67.1212	62.4048	45.8948	-4.05033	1.88e-39	-5.30242	1.29e-75	-3.11105	NA	-1.25208	NA	0.939281	NA	2.19136	NA
1104|02733	glucosidase ii beta subunit-like protein	0	4.96804	19.0882	64.1775	62.1547	52.3883	257.253	259.233	254.784	1.60577	1.17745	1.87326	-2.10721	NA	-7.26081	1.08e-41	-4.98114	1.98e-06	-5.1536	1.07e-05	-2.87393	NA	2.27968	NA
1104|02741	hypothetical protein CGGC5_8950	18.16	24.8402	52.4927	14.8321	16.7056	13.4713	306.242	322.569	315.42	10.5981	8.53651	9.83459	-4.37946	5.37e-56	-5.00857	6.44e-52	-3.30059	6.56e-05	-0.629109	NA	1.07886	NA	1.70797	NA
1104|02745	hypothetical protein CGGC5_8971	0	0	0	0.285233	0	0.498937	5.12968	3.15625	2.19169	8.02886	19.4279	64.159	-3.22688	NA	3.08345	NA	-4.85501	NA	6.31033	0.00185154	-1.62813	NA	-7.93845	NA
1104|02764	alpha beta hydrolase fold-3 domain-containing protein	12.1067	96.8768	14.3162	0	0.737012	0	28.2132	24.8292	19.9078	0	0	0.234157	-6.04307	7.3e-05	-6.91135	0.000203529	0.754169	NA	-0.868286	NA	6.79723	NA	7.66552	NA
1104|02785	amino acid transporter	6.05334	27.3242	9.54412	29.6642	27.2694	24.9468	0	0.210417	0.913203	17.0212	10.8914	8.19549	5.77841	0.0282645	4.60552	NA	4.85255	NA	-1.17288	NA	-0.925855	NA	0.24703	NA
1104|02791	fumarylacetoacetate hydrolase family protein	84.7468	67.0686	52.4927	0	0	0.249468	0	0.63125	0	2.89039	1.76617	2.57573	-0.688289	NA	2.91839	NA	7.66826	3.41e-05	3.60668	NA	8.35655	4.6e-06	4.74987	0.0373033
1104|02792	hsp70 family chaperone	236.08	216.11	291.096	66.4593	84.5107	84.8192	284.184	312.679	300.444	21.1962	23.2546	19.2009	-1.92641	NA	-3.80946	1.81e-23	-0.27156	NA	-1.88305	NA	1.65485	NA	3.5379	NA
1104|02806	hypothetical protein CGGC5_8973	133.174	171.397	85.8971	77.5834	83.7737	84.0708	2499.18	2519.74	2421.81	62.9462	61.5218	48.7046	-4.91994	2.03e-191	-5.42211	6.19e-191	-4.25086	1.16e-40	-0.50217	NA	0.669088	NA	1.17126	NA
1104|02810	aldo keto reductase	18.16	17.3882	28.6324	5.1342	10.3182	9.97873	41.0374	50.9209	48.2171	3.21154	1.76617	0.936628	-2.4453	NA	-4.48203	9.43e-08	-1.12247	NA	-2.03673	NA	1.32283	NA	3.35956	NA
1104|02830	cellobiose dehydrogenase	72.6401	62.1005	52.4927	1.99663	4.1764	3.49256	1.79539	1.05208	2.19169	65.8366	62.1105	35.1235	0.891035	NA	4.91593	0.00799524	5.11484	NA	4.0249	0.00222723	4.22381	NA	0.198913	NA
1104|02839	hypothetical protein CGGC5_8918	102.907	81.9727	114.529	73.3049	87.7044	92.8022	961.815	993.378	955.21	17.3423	28.2588	18.9667	-3.51744	3.55e-30	-5.48609	5.39e-91	-3.27941	2.18e-10	-1.96865	NA	0.238036	NA	2.20668	NA
1104|02843	hypothetical protein CGGC5_8919	1077.49	919.088	773.074	213.925	329.199	295.62	1269.6	1245.88	1258.76	132.637	161.605	97.4093	-2.16938	NA	-3.26731	1.46e-05	-0.446424	NA	-1.09793	NA	1.72296	NA	2.82088	NA
1104|02848	integral peroxisomal membrane peroxin	302.667	352.731	410.397	296.072	182.042	144.941	3.84726	2.10417	4.01809	24.0866	18.2505	20.6058	5.91329	2.52e-07	2.61375	NA	6.68743	8.55e-12	-3.29954	NA	0.774139	NA	4.07368	NA
1104|02867	-dichlorophenol 6-monooxygenase	36.3201	42.2284	47.7206	32.5166	30.7088	40.4139	358.821	354.552	431.762	13.4885	15.0125	8.19549	-3.46114	7.39e-17	-4.94954	3.54e-39	-3.17714	NA	-1.4884	NA	0.283998	NA	1.7724	NA
1104|02871	hypothetical protein CGGC5_8960	0	2.48402	14.3162	20.5368	13.0205	19.2091	0.256484	0	0.182641	0.321154	0	0.468314	6.02844	0.0456662	0.51635	NA	4.39893	NA	-5.51209	NA	-1.62951	NA	3.88258	NA
1104|02878	hypothetical protein CGGC5_8960	12.1067	9.93609	0	5.9899	4.66774	4.24096	3.84726	5.47084	5.11394	75.1501	70.3526	73.5253	0.0447577	NA	3.88923	NA	0.59836	NA	3.84447	4.18e-05	0.553603	NA	-3.29087	NA
1104|02882	oxidoreductase	145.28	233.498	248.147	123.221	115.711	130.971	523.484	532.775	544.452	51.3847	71.5301	55.0269	-2.11237	NA	-3.16654	7.21e-12	-1.35182	NA	-1.05417	NA	0.76055	NA	1.81472	NA
1104|02884	l-galactose dehydrogenase	399.521	211.142	176.566	23.9596	15.4772	17.9617	441.922	460.392	414.229	36.6116	25.3152	37.4651	-4.51061	2.19e-16	-3.72246	1.5e-05	-0.741623	NA	0.788152	NA	3.76899	NA	2.98084	NA
1104|02887	duf602 domain-containing protein	0	9.93609	9.54412	1.7114	0.737012	2.24521	0.256484	0.420834	0.365281	17.6635	24.1377	36.7626	1.83815	NA	5.79921	0.00600631	3.808	NA	3.96107	NA	1.96985	NA	-1.99122	NA
1104|02892	hypothetical protein CGGC5_8965	6.05334	7.45206	9.54412	22.2482	31.2002	22.7016	0	0	0	27.2981	37.384	21.5424	7.6729	0.0048406	7.85133	0.000855771	5.96499	NA	0.178429	NA	-1.70791	NA	-1.88634	NA
1104|02893	indoleamine -dioxygenase	205.814	136.621	224.287	10.5536	9.58115	7.98299	8.20749	12.625	9.49731	9.95578	17.6617	11.942	-0.107869	NA	0.379173	NA	4.20706	NA	0.487041	NA	4.31493	0.00100237	3.82789	NA
1104|02894	hypothetical protein CGGC5_8937	0	0	0	0	0	0	0	0	0	19.9116	16.1899	22.2449	0	NA	7.29085	0.00569384	0	NA	7.29085	0.00295451	0	NA	-7.29085	NA
1104|02896	hypothetical protein CGGC5_8928	617.441	347.763	396.081	0	0	0	5.38616	4.41875	3.83545	0.321154	0.294362	0.234157	-5.22398	NA	-3.51654	NA	6.60221	7.79e-12	1.70743	NA	11.8262	2.52e-10	10.1188	1.29e-16
1104|02898	cytochrome c oxidase subunit 1	90.8001	54.6485	71.5809	0	0	0.249468	0	0	0	3.21154	6.47597	16.8593	0.735738	NA	6.16574	NA	9.17928	0.000573423	5.43	NA	8.44354	2.58e-05	3.01353	NA
1104|02900	udp-glucoronosyl and udp-glucosyl transferase family protein	6.05334	27.3242	4.77206	88.137	57.4869	59.6229	1.28242	1.68333	2.55697	120.112	160.428	81.0183	5.12369	0.0435613	5.93942	2.2e-07	2.70755	NA	0.815727	NA	-2.41614	NA	-3.23187	NA
1104|02902	fungal specific transcription factor domain-containing protein	6.05334	0	0	0.570466	0.245671	0.249468	0	0	0	41.75	52.3965	44.0215	1.94171	NA	8.52923	0.000183446	4.09948	NA	6.58752	6.02e-08	2.15777	NA	-4.42974	NA
1104|02908	hypothetical protein CGGC5_8976	12.1067	4.96804	0	10.8389	12.2835	9.23033	0.256484	0.420834	0.365281	24.4077	18.2505	34.6552	4.52899	NA	5.77618	0.00355145	3.62168	NA	1.24719	NA	-0.907309	NA	-2.1545	NA
1104|02915	histidine acid phosphatase	6.05334	4.96804	4.77206	32.5166	31.9372	37.6697	0	0.210417	0.182641	6.10193	10.597	19.435	7.06017	0.00199498	5.57089	NA	4.39582	NA	-1.48928	NA	-2.66435	NA	-1.17507	NA
1104|02924	maltose permease	48.4267	49.6804	76.353	100.973	126.029	124.734	4.36023	4.41875	6.39242	294.82	362.36	162.505	4.50138	NA	5.72108	3.12e-10	3.49134	NA	1.2197	NA	-1.01003	NA	-2.22973	NA
1104|02928	fungal specific transcription factor domain-containing protein	0	2.48402	0	1.7114	1.22835	1.99575	68.9942	61.0209	63.5589	1.60577	2.94362	5.85392	-5.19069	1.15e-13	-4.16947	2.54e-06	-6.08401	0.0390183	1.02121	NA	-0.893326	NA	-1.91454	NA
1104|02929	c6 zinc finger domain protein	30.2667	34.7763	23.8603	43.3554	50.3625	63.1155	213.395	224.304	255.697	16.7	12.0689	11.942	-2.14178	NA	-4.07774	7.35e-18	-2.95808	NA	-1.93596	NA	-0.816296	NA	1.11967	NA
1104|02933	hypothetical protein CGGC5_8925	54.4801	67.0686	19.0882	21.3925	24.8127	29.1878	11.7983	13.4667	11.5064	244.398	247.853	242.587	1.02837	NA	4.30687	0.00142332	1.92453	NA	3.2785	0.00137083	0.896156	NA	-2.38235	NA
1104|02938	siderophore iron transporter mirb	0	0	9.54412	20.5368	24.5671	21.4543	0	0	0	6.10193	5.88725	10.3029	7.47969	0.00889824	5.91756	NA	4.72525	NA	-1.56212	NA	-2.75444	NA	-1.19231	NA
1104|02940	hypothetical protein CGGC5_8969	260.294	124.201	147.934	0	0	0.498937	1.5389	2.94583	2.37433	0	0	0	-3.04921	NA	-4.26984	NA	6.20265	4.46e-05	-1.22064	NA	9.25186	1.55e-10	10.4725	1.57e-06
1104|02942	fungal specific transcription factor	72.6401	136.621	57.2647	0	0.737012	0.498937	7642.71	7380.79	6837.7	1.60577	2.06054	2.34157	-13.7282	5.87e-84	-11.7419	2.97e-162	-6.35595	5.42e-71	1.9863	NA	7.37225	7.75e-11	5.38595	1.96e-06
1104|02946	salicylate hydroxylase	0	2.48402	0	0	0	0	0	0	0	62.9462	106.854	190.838	0	NA	9.91094	6.9e-06	2.93056	NA	9.91094	1.1e-06	2.93056	NA	-6.98038	0.0373386
1104|02947	hypothetical protein CGGC5_8932	36.3201	42.2284	33.4044	12.265	9.08981	5.73777	58.7348	51.5521	49.313	222.56	254.329	261.319	-2.54204	NA	2.20692	NA	-0.51013	NA	4.74896	6.41e-19	2.03191	NA	-2.71704	NA
1104|02948	hypothetical protein CGGC5_8947	6.05334	0	0	1.14093	0	0	0	0	0	68.727	69.4695	98.1118	2.01524	NA	9.30185	2.03e-05	4.09948	NA	7.28661	4.19e-10	2.08424	NA	-5.20237	NA
1104|02949	domain protein	18.16	17.3882	9.54412	2.85233	3.43939	3.74202	0	0.420834	0.182641	12.525	12.0689	20.84	3.41112	NA	5.54895	0.0306068	5.53815	NA	2.13783	NA	2.12703	NA	-0.0107968	NA
1104|02954	hypothetical protein CGGC5_8966	12.1067	4.96804	19.0882	4.84896	3.19372	1.49681	70.0201	70.9105	68.6729	0.642308	0.294362	0.702471	-4.40456	1.77e-14	-6.70393	1.98e-13	-2.52277	NA	-2.29937	NA	1.88179	NA	4.18116	NA
1104|02955	mfs monosaccharide transporter	72.6401	44.7124	66.8089	16.5435	17.1969	15.2176	59.5043	66.4917	59.5408	2.56923	7.0647	4.9173	-1.91399	NA	-3.6387	1.79e-06	-0.0107131	NA	-1.7247	NA	1.90328	NA	3.62798	NA
1104|02956	ubiquitin fusion degradation protein	139.227	99.3609	157.478	59.899	9.58115	9.97873	0	0.420834	0	221.596	158.956	152.436	6.64839	0.0474833	9.38844	1.86e-07	8.96042	4.38e-05	2.74005	NA	2.31203	NA	-0.428013	NA
1104|02958	integral membrane protein	12.1067	7.45206	14.3162	11.6946	14.9859	15.7165	0	0	0	0	0.588725	0.468314	6.83363	0.0335869	1.93311	NA	6.51307	NA	-4.90052	NA	-0.320564	NA	4.57996	NA
1104|02967	ankyrin repeat protein	102.907	64.5846	100.213	62.7513	58.2239	62.1176	37.1902	48.3959	38.3545	0.963463	1.47181	3.2782	0.56152	NA	-4.35178	1.89e-07	1.10866	NA	-4.9133	0.000286181	0.547135	NA	5.46044	3.16e-05
1104|02968	dna repair helicase	6.05334	12.4201	19.0882	25.3857	24.0757	22.4521	2.05187	1.47292	1.46112	61.6616	52.9852	79.145	3.75322	NA	5.17867	0.000169053	2.82304	NA	1.42546	NA	-0.930174	NA	-2.35563	NA
1104|02969	ulp1 protease family protein	6.05334	14.9041	0	17.3992	15.7229	14.9681	0	0	0	0	0	0	7.01392	0.024799	0	NA	5.83002	NA	-7.01392	0.0228891	-1.1839	NA	5.83002	NA
1104|02986	atp-dependent protease la	6.05334	9.93609	0	176.845	142.489	189.346	0	0	0	442.229	445.076	221.278	10.4067	2.46e-07	11.53	1.52e-10	5.44753	NA	1.12331	NA	-4.95919	NA	-6.0825	4.43e-05
1104|02988	protein kinase domain-containing protein	42.3734	47.1964	62.0368	4.84896	3.93073	4.24096	0	0	0	8.35001	9.12524	12.6445	5.15873	NA	6.34553	0.0303791	8.66279	0.000906434	1.18679	NA	3.50406	NA	2.31727	NA
1104|02992	glutathione s-transferase	30.2667	49.6804	81.1251	20.2516	16.4599	18.4607	18.7233	13.8875	21.0037	331.431	410.047	847.414	0.0410338	NA	4.87954	0.00590193	1.58031	NA	4.83851	8.65e-08	1.53928	NA	-3.29923	NA
1104|03007	hypothetical protein CGGC5_13672	0	0	0	0.855699	0.491341	0.748405	0	0	0	205.218	210.764	281.691	2.71981	NA	10.8622	7.61e-08	0	NA	8.14241	4.68e-23	-2.71981	NA	-10.8622	0.00193133
1104|03011	glycosyl hydrolase family 10	18.16	59.6165	57.2647	6.56036	4.66774	5.98724	0	0.420834	0	60.0558	73.885	61.8174	4.46617	NA	7.94515	2.95e-07	7.41072	NA	3.47898	0.0134751	2.94455	NA	-0.534433	NA
1104|03016	beta-glucosidase m	472.161	432.22	601.28	35.3689	16.7056	20.2069	0.512968	0	0	0.321154	0	0	6.35444	0.00737394	-0.3511	NA	10.728	2.89e-14	-6.70554	0.00352935	4.37352	0.00125122	11.0791	5.17e-13
1104|03018	putative transposase	0	9.93609	19.0882	6.27513	4.1764	2.99362	0	0.210417	0	12.2039	11.7745	16.1568	4.56117	NA	6.11268	0.0200768	5.65018	NA	1.55151	NA	1.08901	NA	-0.462501	NA
1104|03030	pol-like protein	6.05334	19.8722	14.3162	5.9899	6.38744	5.4883	0.769452	0.63125	0.182641	24.4077	25.3152	35.1235	3.21945	NA	5.44351	0.00300624	4.37437	NA	2.22406	NA	1.15492	NA	-1.06914	NA
1104|03035	---NA---	6.05334	9.93609	4.77206	5.1342	5.40475	2.99362	52.8357	45.6604	43.1032	79.3251	95.9622	93.6628	-3.35169	1.84e-06	0.923719	NA	-2.74782	NA	4.27541	1.01e-08	0.603866	NA	-3.67154	NA
1104|03043	ulp1 protease family protein	0	0	0	1.99663	1.22835	2.74415	81.0489	84.798	93.8772	8.35001	13.2463	5.61977	-5.35749	3.34e-19	-3.23679	0.00215271	-9.43796	0.0126791	2.12071	NA	-4.08046	NA	-6.20117	NA
1104|03045	adenosine deaminase	96.8535	32.2923	47.7206	16.2583	9.82682	14.7186	150.3	163.494	132.414	16.0577	12.0689	16.1568	-3.43896	2.32e-07	-3.32192	0.000913594	-1.33321	NA	0.117032	NA	2.10574	NA	1.98871	NA
1104|03047	---NA---	102.907	161.461	195.655	122.935	136.593	109.766	2.30836	3.99792	3.65281	0	0	0	5.16075	0.00020931	-4.78438	NA	5.4774	7.54e-05	-9.94513	8.54e-07	0.316645	NA	10.2618	4.17e-07
1104|03048	---NA---	223.974	357.699	295.868	11.9798	10.0725	11.725	0	0	0.182641	0.321154	1.17745	0.234157	5.9365	NA	1.9183	NA	10.6205	3.24e-10	-4.0182	NA	4.68403	8.31e-10	8.70223	1.54e-18
1104|03052	hypothetical protein CGGC5_10368	54.4801	34.7763	23.8603	25.3857	13.2662	18.7101	0.769452	1.47292	0.182641	0	0	0	4.36599	NA	-2.90047	NA	5.34101	NA	-7.26646	0.0127079	0.975016	NA	8.24148	NA
1104|03061	hypothetical protein CGGC5_5996, partial	36.3201	32.2923	85.8971	25.671	14.4946	11.725	0	0	0	0	0	0	7.12283	0.022217	0	NA	8.69009	0.0016681	-7.12283	0.0199081	1.56726	NA	8.69009	0.000827158
1104|03062	hypothetical protein CGGC5_5844	0	0	0	6.27513	4.91341	2.24521	0	0.210417	0.182641	846.562	796.545	746.726	4.16823	NA	11.6036	3.98e-21	-1.03432	NA	7.43541	2.16e-82	-5.20255	NA	-12.638	2.15e-05
1104|03063	serine threonine protein kinase	1113.81	747.69	544.015	46.493	56.7499	52.6378	812.285	784.855	938.59	2.89039	4.12107	1.6391	-4.02063	4.43e-14	-8.13438	8.24e-59	-0.0760399	NA	-4.11375	NA	3.94459	0.0209521	8.05834	1.01e-35
1104|03072	mitochondrial chaperone bcs1	181.6	243.434	205.199	4.56373	2.21104	1.99575	0	0	0	2.24808	1.76617	2.80988	4.6081	NA	4.26286	NA	10.7156	6.96e-07	-0.34524	NA	6.10754	3.87e-17	6.45278	1.51e-14
1104|03083	complex i intermediate-associated protein 30	48.4267	77.0047	57.2647	98.6907	100.234	104.777	305.729	288.481	306.471	8.67116	5.88725	3.2782	-1.56719	NA	-5.62869	3.71e-58	-2.29921	NA	-4.0615	0.00273036	-0.732027	NA	3.32947	NA
1104|03084	hydroxymethylglutaryl- synthase	6.05334	19.8722	0	1.99663	0.245671	0.498937	0	0	0	139.381	181.033	104.2	3.05484	NA	10.1463	5.32e-07	6.13206	NA	7.09147	2.5e-16	3.07721	NA	-4.01426	NA
1104|03090	protein transport protein sec13	853.521	519.161	267.235	44.4964	42.7467	40.4139	970.792	995.271	1256.57	3.85385	1.76617	0.468314	-4.65383	9.7e-11	-8.96191	4.17e-42	-0.974454	NA	-4.30808	NA	3.67938	NA	7.98746	3.09e-19
1104|03094	cell differentiation family protein	6.05334	29.8083	28.6324	95.2679	65.5941	111.013	0	0	0	5.13847	5.59289	5.15145	9.50383	1.71e-05	5.4381	NA	7.43449	NA	-4.06573	NA	-2.06933	NA	1.9964	NA
1104|03095	hypothetical protein CGGC5_5838	187.654	293.115	229.059	544.51	642.674	762.126	561.956	522.254	599.974	2.89039	3.53235	1.6391	0.210869	NA	-7.64145	1.64e-66	-1.24607	NA	-7.85232	1.88e-47	-1.45694	NA	6.39538	8.82e-19
1104|03099	hypothetical protein CGGC5_5835	12.1067	27.3242	19.0882	11.1241	7.37012	6.98511	0	0	0	105.017	89.7806	107.01	6.10737	NA	9.65431	1.5e-06	7.29509	NA	3.54694	0.00689637	1.18772	NA	-2.35922	NA
1104|03100	peroxisomal biogenesis factor 11	0	2.48402	0	0.855699	2.21104	2.74415	48.4755	33.2458	46.3907	0.642308	0.883087	0	-4.3765	4.8e-08	-6.07918	1.09e-08	-5.48996	NA	-1.70268	NA	-1.11346	NA	0.589222	NA
1104|03101	hypothetical protein CGLO_02437	0	2.48402	0	1.99663	4.42207	2.74415	0.769452	0	0.365281	63.9097	75.3568	37.231	2.65937	NA	6.87227	2.51e-06	0.921228	NA	4.2129	0.00280924	-1.73814	NA	-5.95104	NA
1104|03106	intermediate filament protein	84.7468	47.1964	66.8089	15.6878	8.59847	5.98724	0	0	0	0	0	0	6.35278	NA	0	NA	9.05258	0.000626246	-6.35278	NA	2.6998	NA	9.05258	0.00028801
1104|03108	fad binding domain-containing protein	12.1067	14.9041	0	2.28187	2.70238	3.74202	0.256484	0.420834	0	22.4808	25.6095	24.1182	3.1125	NA	6.108	0.00135309	4.70179	NA	2.9955	NA	1.58929	NA	-1.40621	NA
1104|03109	lipase esterase	0	7.45206	4.77206	0	0	0.249468	2.30836	1.68333	0.547922	23.7654	18.8392	14.5177	-2.97638	NA	3.54835	NA	1.35817	NA	6.52472	0.00111894	4.33455	NA	-2.19017	NA
1104|03110	glucan 4-alpha-glucosidase-like protein	12.1067	4.96804	0	17.6845	12.5292	22.2027	77.9711	71.5417	66.4812	0	0	0.468314	-2.03512	NA	-8.00321	1.55e-10	-3.63222	NA	-5.96809	0.0187525	-1.5971	NA	4.37099	NA
1104|03115	homoserine dehydrogenase	24.2134	24.8402	19.0882	9.41269	10.0725	7.48405	0.769452	1.47292	0.913203	50.4212	36.7953	65.5639	2.95326	NA	5.43895	0.000453657	4.27848	NA	2.48569	NA	1.32522	NA	-1.16047	NA
1104|03125	bzip transcription factor	151.334	129.169	219.515	104.11	74.9295	69.1027	0	0	0	0.642308	0.294362	0.468314	9.37224	2.87e-05	2.2469	NA	10.382	2.43e-06	-7.12534	2.5e-08	1.00971	NA	8.13505	9.24e-12
1104|03126	fructose- -bisphosphatase	0	0	4.77206	67.6003	60.9263	54.1346	0	0.420834	0	133.279	100.672	125.976	7.84545	7.63e-06	8.82253	7.09e-10	2.69321	NA	0.977079	NA	-5.15224	NA	-6.12932	0.0226221
1104|03127	intermediate filament protein mdm1	0	0	0	0	0	0	0	0	0	10.5981	7.0647	11.7078	0	NA	6.30964	0.0336471	0	NA	6.30964	0.0259318	0	NA	-6.30964	NA
1104|03131	g-patch domain containing protein	169.494	114.265	138.39	38.5065	43.7294	52.8873	169.792	163.283	162.185	14.4519	18.5448	17.7959	-1.87101	NA	-3.27597	3.18e-07	-0.230249	NA	-1.40497	NA	1.64076	NA	3.04573	NA
1104|03135	pre-mrna splicing factor	12.1067	0	4.77206	33.6575	33.4112	32.6803	0	0.63125	0	142.592	133.641	87.3405	6.63666	0.000849332	8.4986	8.36e-11	4.09985	NA	1.86195	NA	-2.53681	NA	-4.39875	0.0473476
1104|03136	peroxin 20	0	0	4.77206	0.285233	0.245671	0	0	0	0	20.875	25.3152	26.6939	1.27247	NA	7.60997	0.00223267	3.77879	NA	6.33751	0.000147563	2.50632	NA	-3.83119	NA
1104|03139	helix-loop-helix dna-binding domain-containing protein	6.05334	2.48402	4.77206	3.13756	1.22835	0	0	0	0	40.1443	34.4404	29.5038	3.6602	NA	8.12189	0.000762007	5.1895	NA	4.46169	0.0258728	1.5293	NA	-2.93239	NA
1104|03144	spermine spermidine synthase	36.3201	99.3609	85.8971	185.402	180.322	146.438	4.36023	5.05	4.38337	119.469	138.939	72.3545	5.17689	0.000549334	4.54666	0.016546	3.96949	NA	-0.630223	NA	-1.2074	NA	-0.577178	NA
1104|03147	fmc1 protein family	12.1067	2.48402	9.54412	1.14093	0	0.249468	0	0	0	576.472	433.302	898.226	2.23503	NA	12.3132	4.17e-11	6.03033	NA	10.0781	1.4e-26	3.79529	NA	-6.28284	8.21e-07
1104|03150	hypothetical protein CGGC5_5863	12.1067	7.45206	4.77206	2.85233	1.96536	1.24734	1.28242	1.47292	1.09584	54.2751	67.1146	57.6026	0.607715	NA	5.40742	2.16e-05	2.54742	NA	4.7997	1.86e-08	1.93971	NA	-2.85999	NA
1104|03168	abc transporter	0	0	0	5.70466	4.66774	4.49043	0	0	0.182641	29.5462	26.1983	19.6692	4.77218	NA	7.0865	0.0010785	-0.572445	NA	2.31432	NA	-5.34462	NA	-7.65895	NA
1104|03170	nape-hydrolyzing phospholipase d	60.5334	59.6165	109.757	487.178	397.986	504.924	14.6196	11.7833	13.3328	171.817	168.375	146.114	5.11544	1.07e-09	3.60092	NA	2.52135	NA	-1.51452	NA	-2.59409	NA	-1.07957	NA
1104|03188	dfp1 him1	6.05334	12.4201	14.3162	75.0163	64.3657	90.3075	1.5389	1.89375	1.82641	5.78078	7.35906	6.79055	5.35172	0.000791441	1.84962	NA	2.5574	NA	-3.5021	NA	-2.79432	NA	0.707783	NA
1104|03190	transcription factor	127.12	106.813	176.566	35.0837	30.2175	59.3735	2.56484	2.10417	2.00905	1023.2	1178.04	1369.82	4.14811	NA	8.98404	2.42e-48	5.86431	0.000125744	4.83593	9.86e-15	1.7162	NA	-3.11973	NA
1104|03203	hec ndc80p family protein	18.16	14.9041	4.77206	0	0.737012	0.498937	1776.15	1695.75	1668.24	1.28462	1.47181	2.10741	-11.6398	2.22e-58	-9.93845	2.15e-103	-7.07177	8.98e-27	1.70134	NA	4.56801	NA	2.86668	NA
1104|03212	mandelate racemase muconate lactonizing enzyme domain-containing protein	0	2.48402	0	0	0.245671	0	0	0	0	39.502	41.5051	80.0817	0.726937	NA	8.7501	0.000155509	2.93056	NA	8.02317	4.55e-06	2.20362	NA	-5.81955	NA
1104|03213	aha1 domain family	0	4.96804	0	28.2381	18.1796	26.6931	0.256484	0.63125	0	8.35001	10.8914	11.942	5.86284	0.018854	4.6434	NA	2.08111	NA	-1.21944	NA	-3.78173	NA	-2.56229	NA
1104|03218	tubulin beta-2 chain	0	0	0	0	0	0	0	0	0	11.5616	13.5407	22.0108	0	NA	6.98453	0.0112342	0	NA	6.98453	0.00670901	0	NA	-6.98453	NA
1104|03223	60s ribosomal protein	266.347	201.206	310.184	0.855699	0.491341	1.99575	0	0.210417	0	0	0	0	2.66691	NA	-0.642573	NA	10.3763	7.25e-09	-3.30948	NA	7.70939	7.61e-21	11.0189	2.17e-07
1104|03226	hypothetical protein CGGC5_5856	296.614	337.827	396.081	96.4088	64.6114	52.8873	0	0	0	0	0	0.468314	9.15841	6.23e-05	1.16918	NA	11.4247	3.1e-08	-7.98923	1.01e-06	2.26631	NA	10.2555	1.47e-13
1104|03231	---NA---	0	0	0	0	0	0	0	0	0	21.8385	25.9039	29.9721	0	NA	7.70209	0.00241374	0	NA	7.70209	0.0011036	0	NA	-7.70209	NA
1104|03233	dna repair protein rad10	6.05334	22.3562	23.8603	92.986	90.1611	96.0453	2.82132	2.31458	1.09584	430.989	351.763	509.994	5.40311	0.000162374	7.6127	1.34e-31	2.99428	NA	2.20959	NA	-2.40883	NA	-4.61842	0.000135441
1104|03236	hypothetical protein CGGC5_5864, partial	0	4.96804	14.3162	392.196	464.317	449.542	7.951	8.8375	9.13203	76.7559	102.144	38.4017	5.63467	1.09e-06	3.0493	NA	-0.419611	NA	-2.58537	NA	-6.05428	0.000124683	-3.46891	NA
1104|03238	vacuolar iron transporter	30.2667	14.9041	23.8603	150.033	162.634	161.655	3.07781	5.05	5.47922	55.2385	69.7639	60.4125	5.08536	1.78e-05	3.73203	NA	2.31149	NA	-1.35333	NA	-2.77387	NA	-1.42054	NA
1104|03241	peroxisomal membrane anchor protein	308.72	342.795	472.434	99.2611	77.8776	68.6038	0.512968	0.63125	0	1.60577	1.17745	0.702471	7.33987	8.73e-08	1.34553	NA	9.53151	8.29e-18	-5.99434	2.54e-08	2.19164	NA	8.18598	4.84e-24
1104|03253	phenylalanine ammonia-lyase	0	0	4.77206	27.3824	20.3907	23.949	0	0	0	11.2404	14.4238	18.4984	7.5869	0.00674607	6.89199	0.0100806	3.77879	NA	-0.694917	NA	-3.80812	NA	-3.1132	NA
1104|03262	dhhc zinc finger protein	133.174	79.4887	104.985	13.9764	11.3008	10.7271	0.512968	0.420834	0	8.99232	10.597	29.7379	4.7968	NA	5.24699	NA	7.92474	5.49e-06	0.45019	NA	3.12794	NA	2.67774	NA
1104|03267	glycosyl hydrolase family 47	18.16	52.1645	33.4044	1.42617	1.96536	1.49681	1.5389	0	0.365281	18.9481	25.6095	41.6799	1.20746	NA	5.24799	0.0238572	5.51336	NA	4.04053	NA	4.3059	NA	0.265376	NA
1104|03268	flavin-nucleotide-binding protein	145.28	149.041	119.302	98.6907	98.5139	95.0474	21.2882	17.0438	16.8029	3.85385	2.64926	5.61977	2.39825	NA	-2.15106	NA	2.89881	NA	-4.54931	9.32e-05	0.500561	NA	5.04987	1.22e-06
1104|03270	metallopeptidase family m24	6.05334	0	0	22.8187	17.6883	23.45	0	0	0	0.642308	0	0	7.4225	0.0108672	1.43979	NA	4.09948	NA	-5.98271	0.0102667	-3.32302	NA	2.65969	NA
1104|03277	3 -bisphosphate nucleotidase	6.05334	0	0	16.2583	14.4946	15.2176	0.256484	0	0	7.7077	8.83087	16.1568	6.19754	0.0462844	5.71065	0.0435319	3.34763	NA	-0.486886	NA	-2.84991	NA	-2.36302	NA
1104|03279	nuclear membrane fusion protein kar5	6.05334	19.8722	23.8603	5.9899	6.87878	6.98511	0.512968	0	0.365281	19.9116	18.8392	35.826	4.01266	NA	5.90222	0.00311655	5.32282	NA	1.88955	NA	1.31015	NA	-0.579401	NA
1104|03280	mating-type switching protein swi10	24.2134	37.2603	42.9486	51.9124	50.8538	47.8979	1.02594	1.05208	2.00905	66.1578	68.8808	58.3051	5.08107	0.0128368	5.44011	1.66e-06	4.55375	NA	0.35904	NA	-0.527322	NA	-0.886362	NA
1104|03288	class v	18.16	9.93609	9.54412	13.1207	15.4772	17.9617	0	0	0	105.981	108.62	144.943	6.96762	0.0255646	9.90657	5.39e-07	6.66354	NA	2.93894	NA	-0.304077	NA	-3.24302	NA
1104|03289	hypothetical protein CGGC5_5870	0	0	0	0	0	0	0	0	0	7.7077	9.12524	19.435	0	NA	6.6105	0.0238002	0	NA	6.6105	0.0171584	0	NA	-6.6105	NA
1104|03300	---NA---	12.1067	0	4.77206	2.85233	1.47402	3.49256	0	0	0	1074.26	1005.54	1578.22	4.44959	NA	13.252	5.75e-14	5.52388	NA	8.80244	4.78e-56	1.07429	NA	-7.72816	2.99e-10
1104|03306	calcium-translocating p-type atpase	0	12.4201	0	0.855699	0.737012	0.997873	71.3025	69.2271	64.4721	3.21154	5.59289	4.21482	-6.11381	4.15e-18	-3.93859	1.36e-08	-4.00461	NA	2.17523	NA	2.1092	NA	-0.066022	NA
1104|03310	hypothetical protein CGGC5_5894	0	2.48402	0	0	0	0	0	0	0	17.0212	17.073	23.4157	0	NA	7.27015	0.00548086	2.93056	NA	7.27015	0.0025564	2.93056	NA	-4.33959	NA
1104|03311	hypothetical protein CGGC5_5903	12.1067	24.8402	66.8089	12.265	8.3528	13.2218	2038.02	1919.84	1814.17	44.3193	46.2149	73.9936	-7.39842	2.24e-76	-5.12949	7.11e-24	-5.7927	3.63e-22	2.26893	NA	1.60571	NA	-0.663219	NA
1104|03316	dihydrodipicolinate synthetase	6.05334	0	4.77206	0.855699	0.245671	0.748405	10.7723	11.7833	10.2279	0	0	0.234157	-3.89765	0.00559282	-5.76642	0.00266949	-1.56583	NA	-1.86877	NA	2.33182	NA	4.20059	NA
1104|03317	acyl-protein thioesterase	193.707	129.169	152.706	234.747	321.337	338.279	1113.14	1059.03	1174.56	1.92693	0.294362	0.468314	-1.90338	NA	-10.093	1.82e-59	-2.81401	NA	-8.18962	2.44e-23	-0.910634	NA	7.27899	2.2e-13
1104|03319	5 3 -nucleotidase	24.2134	7.45206	28.6324	0.285233	0	0	0	0	0	71.2962	27.0813	51.5145	0.816085	NA	8.64642	0.000170469	7.33802	NA	7.83034	6.38e-06	6.52193	NA	-1.30841	NA
1104|03323	hypothetical protein CGGC5_5896	48.4267	44.7124	33.4044	26.2414	30.2175	30.4351	7.18155	3.15625	3.10489	115.294	129.814	70.2471	2.65895	NA	4.5141	0.0307086	3.19931	NA	1.85515	NA	0.540361	NA	-1.31479	NA
1104|03326	branched-chain amino acid aminotransferase	6.05334	2.48402	14.3162	8.27176	6.38744	6.73564	0	0	0	144.841	157.19	263.895	5.8593	NA	10.5605	5.79e-08	5.95286	NA	4.70116	1.8e-07	0.0935683	NA	-4.6076	0.0151465
1104|03341	glycosyl hydrolase family 92	90.8001	77.0047	23.8603	1.99663	2.21104	1.99575	4.87319	4.41875	4.01809	0	1.47181	0.702471	-1.05679	NA	-2.42444	NA	3.81074	NA	-1.36765	NA	4.86752	0.00430841	6.23517	7.73e-05
1104|03345	ubiquitin-like autophagy protein apg12	30.2667	27.3242	28.6324	11.6946	11.5465	10.9766	0.256484	0.210417	0.365281	35.0058	44.4487	34.8894	4.84075	NA	6.57032	2.16e-05	6.16462	NA	1.72956	NA	1.32387	NA	-0.405692	NA
1104|03350	tyrosinase 2	211.867	141.589	305.412	0	0.245671	0	0	0.210417	0	0.642308	0	0	0.0843638	NA	0.797221	NA	10.1371	6.2e-08	0.712857	NA	10.0528	1.06e-09	9.33991	3.81e-10
1104|03353	ubiquitin-conjugating enzyme	121.067	62.1005	104.985	0.855699	0.491341	1.49681	0	0	0	0	0	0.702471	3.10158	NA	1.52269	NA	9.5876	0.000116786	-1.5789	NA	6.48602	6.47e-08	8.06492	5.77e-07
1104|03354	sir2 family protein	163.44	310.503	343.588	123.506	111.78	150.429	0.512968	0.63125	0.913203	365.795	465.387	603.657	7.3104	4.26e-10	9.20466	1.05e-27	8.3934	1.4e-15	1.89425	NA	1.083	NA	-0.811257	NA
1104|03358	duf455 domain protein	18.16	12.4201	19.0882	23.6744	23.5844	16.9638	0	0.210417	0.913203	20.2327	15.8956	30.6746	5.42977	NA	5.48628	0.0175921	5.06147	NA	0.0565056	NA	-0.368301	NA	-0.424806	NA
1104|03359	clathrin-coated vesicle protein	30.2667	17.3882	23.8603	65.8889	63.383	66.1091	1.02594	1.47292	1.09584	1.60577	2.06054	1.87326	5.62388	0.000109526	0.575243	NA	4.17869	NA	-5.04864	2.61e-05	-1.44519	NA	3.60345	NA
1104|03367	nadh:ubiquinone oxidoreductase subunit	96.8535	52.1645	62.0368	0.570466	0.737012	0.997873	27.9567	28.8271	20.821	0.963463	1.17745	0.468314	-4.86261	1.5e-07	-4.70767	1.02e-05	1.439	NA	0.154935	NA	6.30161	2.69e-07	6.14668	1.34e-05
1104|03369	fungal specific transcription factor domain-containing protein	6.05334	4.96804	9.54412	77.8686	68.2964	69.6017	3.84726	1.68333	2.55697	63.9097	66.2316	139.558	4.67474	NA	4.99612	0.00724989	1.30713	NA	0.321376	NA	-3.36761	NA	-3.68899	NA
1104|03376	hypothetical protein CGLO_04273	108.96	89.4248	100.213	0	0	0.498937	0	0	0	0.321154	0	0	1.22064	NA	0.892516	NA	9.63891	0.000111881	-0.328122	NA	8.41827	3.64e-08	8.74639	3.5e-06
1104|03379	zinc-binding dehydrogenase	0	2.48402	0	34.7984	33.6569	36.6718	0.512968	0.63125	0.365281	15.7366	22.6659	11.2395	5.80695	0.00435655	4.73017	NA	0.60134	NA	-1.07678	NA	-5.20561	NA	-4.12883	NA
1104|03383	sir2 family protein	60.5334	39.7443	52.4927	32.2313	34.6396	31.6825	0.512968	1.47292	0.547922	81.8943	75.6512	118.015	5.08788	NA	6.56776	2.02e-09	5.71833	0.0214909	1.47988	NA	0.630446	NA	-0.849429	NA
1104|03386	major facilitator superfamily transporter	12.1067	12.4201	19.0882	112.667	130.205	106.523	7.43803	3.15625	3.47017	169.569	190.747	130.425	4.59832	NA	5.08798	2.68e-07	1.60716	NA	0.489657	NA	-2.99116	NA	-3.48082	NA
1104|03387	ice nucleation protein	217.92	139.105	186.11	43.6407	42.9924	52.8873	361.899	320.044	338.981	20.5539	25.3152	19.9033	-2.86799	NA	-3.94858	1.82e-24	-0.910024	NA	-1.08059	NA	1.95796	NA	3.03855	NA
1104|03395	ketopantoate hydroxymethyltransferase	66.5868	52.1645	33.4044	0	0	0.249468	5.12968	6.52292	4.74865	0	0.883087	1.17078	-4.74765	0.019635	-2.78806	NA	3.18461	NA	1.95959	NA	7.93226	2.95e-05	5.97267	0.00058687
1104|03404	primase zinc finger	926.161	452.092	558.331	101.543	91.8808	124.485	274.951	308.681	257.706	5.13847	6.18161	3.2782	-1.40302	NA	-5.81287	6.52e-26	1.20239	NA	-4.40985	0.0117394	2.60541	NA	7.01526	3.06e-25
1104|03407	dash complex subunit duo1	12.1067	4.96804	19.0882	0.855699	0.982682	1.49681	7.951	10.7313	8.40147	0	0	0	-2.8877	NA	-6.19423	0.00594774	0.412132	NA	-3.30653	NA	3.29983	NA	6.60636	NA
1104|03411	dna replication factor dna2	30.2667	17.3882	28.6324	3.4228	4.66774	5.98724	44.8847	52.3938	46.2081	0	0.294362	1.40494	-3.31526	1.35e-05	-6.11591	1.17e-10	-0.908093	NA	-2.80065	NA	2.40717	NA	5.20782	NA
1104|03425	4 family polyadenylate binding protein	345.04	203.69	310.184	0	0	0	0	0	0	1.92693	1.17745	1.17078	0	NA	3.63232	NA	11.162	6.01e-07	3.63232	NA	11.162	2.94e-08	7.52972	1.53e-17
1104|03434	rna helicase-like protein	0	0	0	0	0	0	0	0	0	29.225	30.6137	71.4179	0	NA	8.4554	0.000571414	0	NA	8.4554	0.000214187	0	NA	-8.4554	NA
1104|03442	nicotinamide n-methyltransferase	30.2667	27.3242	42.9486	336.005	257.217	314.829	3.07781	5.26042	2.92225	4.175	4.7098	4.68314	6.28677	1.71e-16	0.261005	NA	3.11653	NA	-6.02576	2.67e-21	-3.17024	NA	2.85553	NA
1104|03447	coatamer subunit protein	0	0	0	0	0	0	0	0	0	93.777	65.3485	112.161	0	NA	9.5007	2.68e-05	0	NA	9.5007	5.68e-06	0	NA	-9.5007	0.0164453
1104|03455	chy zinc finger domain-containing protein	108.96	67.0686	42.9486	25.1005	26.5324	31.6825	145.17	143.504	154.514	12.8462	16.1899	11.0054	-2.406	NA	-3.45612	5.86e-10	-1.01589	NA	-1.05012	NA	1.39012	NA	2.44023	NA
1104|03460	---NA---	0	0	0	0	0	0	0	0	0	43.677	34.7348	40.0408	0	NA	8.30776	0.000587316	0	NA	8.30776	0.000211289	0	NA	-8.30776	NA
1104|03477	2-nitropropane dioxygenase	0	2.48402	9.54412	2.85233	3.93073	1.74628	0	0.210417	0.365281	37.8962	34.146	39.1042	3.22745	NA	6.87412	5.43e-05	3.70558	NA	3.64667	NA	0.478126	NA	-3.16854	NA
1104|03482	hypothetical protein CGLO_06431	42.3734	74.5206	71.5809	318.32	316.915	260.694	1.02594	0.63125	2.19169	88.6386	62.1105	59.4759	7.72928	1.86e-21	5.63979	2.08e-06	5.48253	0.0105684	-2.08948	NA	-2.24675	NA	-0.157264	NA
1104|03485	isoamyl alcohol	18.16	54.6485	38.1765	13.9764	6.63311	8.23245	1.02594	0.63125	0.547922	1206.26	1279.89	1395.34	3.5013	NA	10.5551	4.73e-46	5.43166	NA	7.0538	2.44e-62	1.93035	NA	-5.12344	6.73e-11
1104|03496	c2h2 transcription factor	0	7.45206	0	0	0	0.249468	0	0	0	517.701	568.414	1223.47	0.735738	NA	12.5887	2.59e-10	4.38351	NA	11.853	2.07e-14	3.64777	NA	-8.20518	2.57e-05
1104|03498	acetyl- acetyltransferase	18.16	4.96804	19.0882	47.3487	42.7467	58.6251	1.5389	2.10417	2.55697	1.92693	1.17745	0.936628	4.50309	NA	-0.574258	NA	2.69549	NA	-5.07735	0.000646273	-1.8076	NA	3.26975	NA
1104|03503	duf1237 domain-containing protein	6.05334	7.45206	19.0882	11.1241	12.5292	13.4713	0	0	0	26.0135	30.6137	33.0161	6.64384	0.0489088	7.90718	0.000655823	6.45806	NA	1.26334	NA	-0.185779	NA	-1.44912	NA
1104|03516	fad dependent oxidoreductase	0	9.93609	9.54412	0	0	0	0	0.63125	0	27.9404	32.9686	56.4318	-1.42403	NA	6.87018	0.000195185	4.30246	NA	8.2942	0.000107509	5.72648	NA	-2.56772	NA
1104|03518	cytochrome p450	127.12	129.169	47.7206	0	0	0	58.7348	65.4396	64.1068	429.062	360.005	453.094	-8.97465	1.59e-08	2.71946	NA	0.690137	NA	11.6941	1.88e-13	9.66479	4.22e-07	-2.02932	NA
1104|03519	vhs domain-containing protein	0	0	0	0	0	0	2.05187	3.15625	2.55697	24.0866	15.0125	52.217	-4.44008	NA	3.49366	NA	-4.44008	NA	7.93375	0.000470001	0	NA	-7.93375	NA
1104|03520	hypothetical protein CGGC5_6181	169.494	126.685	138.39	0	0	0	119.778	112.152	115.977	114.973	113.035	122.23	-9.85915	1.06e-10	0.0096254	NA	0.320573	NA	9.86877	7.91e-09	10.1797	4.26e-08	0.310947	NA
1104|03521	copper fist dna binding domain-containing protein	30.2667	44.7124	33.4044	0	0	0	15.389	14.3083	13.8807	41.1077	28.2588	46.3631	-6.87293	0.000271578	1.40139	NA	1.30709	NA	8.27432	3.3e-05	8.18002	NA	-0.0942966	NA
1104|03524	golgi apparatus membrane protein tvp18	0	4.96804	0	0.855699	1.22835	0.498937	2.56484	1.47292	1.46112	15.0942	22.0772	15.9227	-0.989697	NA	3.18632	NA	-0.136652	NA	4.17602	0.0364739	0.853045	NA	-3.32297	NA
1104|03529	f-box domain protein	84.7468	49.6804	124.074	24.2448	28.2521	30.1857	1.79539	0.63125	1.64377	21.1962	20.8997	18.2642	4.22373	NA	3.77215	NA	5.8638	0.000765316	-0.45158	NA	1.64008	NA	2.09166	NA
1104|03532	30s ribosomal protein s7	435.841	320.439	400.853	116.66	87.9501	117.001	1140.33	1091.01	1014.2	3.85385	5.59289	9.36628	-3.33356	8.85e-11	-7.40228	3.79e-84	-1.4876	NA	-4.06872	NA	1.84595	NA	5.91467	5.43e-17
1104|03535	family decarboxylase	6.05334	29.8083	9.54412	79.2948	87.9501	105.525	0.256484	0	0.730562	43.677	43.86	45.4264	7.64775	1.29e-08	6.61317	4.72e-06	5.07089	NA	-1.03457	NA	-2.57685	NA	-1.54228	NA
1104|03555	hect-domain-containing protein	139.227	154.009	233.831	557.631	496.009	572.53	1722.29	1843.25	1669.15	22.4808	12.9519	21.0741	-1.6864	NA	-6.5241	4.54e-112	-3.31112	4.52e-11	-4.8377	5.76e-14	-1.62473	NA	3.21297	NA
1104|03570	electron transfer flavoprotein-ubiquinone oxidoreductase	635.601	250.886	491.522	9.12746	5.15908	7.48405	6.66858	4.62917	6.94034	2.56923	1.76617	3.04404	0.250702	NA	-1.26322	NA	6.21052	1.6e-06	-1.51392	NA	5.95981	9.88e-12	7.47374	1.48e-17
1104|03572	universal stress protein family	145.28	119.233	128.846	19.6811	10.8095	9.72926	3.59077	3.99792	2.92225	3.21154	4.12107	7.72718	1.89883	NA	0.50372	NA	5.17668	NA	-1.39511	NA	3.27785	NA	4.67296	0.036862
1104|03582	glycosyl hydrolase family 92	96.8535	139.105	81.1251	716.506	666.996	868.399	547.08	562.023	576.962	5.78078	10.3027	3.51235	0.417402	NA	-6.39994	4.57e-62	-2.40934	NA	-6.81735	1.01e-44	-2.82674	NA	3.9906	NA
1104|03593	sequence orphan	254.24	163.945	186.11	87.5666	92.8635	112.76	317.014	338.981	346.652	21.5173	25.0208	15.2202	-1.7726	NA	-4.01284	3.02e-21	-0.730131	NA	-2.24024	NA	1.04247	NA	3.28271	NA
1104|03602	duf1752 domain containing protein	145.28	22.3562	28.6324	0	0.245671	0.498937	0.769452	0.210417	0.730562	0	0	0.468314	-0.897353	NA	-1.3062	NA	6.5591	0.0422168	-0.408851	NA	7.45645	0.000317033	7.8653	0.000774308
1104|03609	hypothetical protein CGLO_06432	18.16	9.93609	4.77206	7.70129	7.12445	9.72926	0.256484	0.420834	0.182641	44.9616	32.3799	49.6413	4.33535	NA	6.68828	1.93e-05	4.75052	NA	2.35293	NA	0.415175	NA	-1.93776	NA
1104|03614	transcription factor tfiid	0	2.48402	0	0.285233	1.47402	0.748405	2.30836	2.525	2.19169	23.1231	26.4926	33.7186	-1.36013	NA	3.49978	NA	-1.37201	NA	4.85991	0.000374409	-0.0118801	NA	-4.87179	NA
1104|03615	hypothetical protein CGGC5_5912	157.387	111.781	124.074	355.115	367.769	478.979	47.706	52.8146	55.888	9.63463	15.3068	11.4737	2.93888	NA	-2.09138	NA	1.32802	NA	-5.03026	3.71e-15	-1.61086	NA	3.4194	NA
1104|03616	hypothetical protein CGLO_07996	108.96	104.329	81.1251	94.9826	94.0918	102.033	376.262	413.679	427.014	39.502	37.9728	39.5725	-2.06224	NA	-3.37394	7.85e-19	-2.04596	NA	-1.3117	NA	0.0162764	NA	1.32798	NA
1104|03622	het domain protein pin-c1	42.3734	22.3562	19.0882	26.8119	15.7229	21.7037	369.593	374.752	381.901	0	0	0.234157	-4.12402	9.54e-28	-10.8529	1.07e-17	-3.74216	1.79e-06	-6.72888	0.00470573	0.38186	NA	7.11074	NA
1104|03625	---NA---	54.4801	37.2603	33.4044	245.586	198.748	245.976	32.317	41.2417	35.6149	12.8462	11.4801	14.986	2.65646	NA	-1.46482	NA	0.196345	NA	-4.12127	0.00207023	-2.46011	NA	1.66116	NA
1104|03631	---NA---	12.1067	0	4.77206	0	0	0	0	0	0	37.575	28.8475	90.6187	0	NA	8.71348	0.00023813	5.52388	NA	8.71348	6.69e-05	5.52388	NA	-3.1896	NA
1104|03638	domain-containing protein	102.907	57.1325	23.8603	468.638	361.627	308.592	5.12968	5.89167	4.01809	5.78078	2.94362	2.34157	6.20764	2.04e-09	-0.430073	NA	3.5795	NA	-6.63771	2.18e-17	-2.62813	NA	4.00958	NA
1104|03639	iron-containing alcohol dehydrogenase	0	0	0	11.4093	7.86146	6.23671	0	0	0	51.7058	36.2066	37.4651	6.10894	NA	8.38948	0.000268021	0	NA	2.28054	NA	-6.10894	NA	-8.38948	NA
1104|03646	kh domain-containing protein	12.1067	27.3242	52.4927	133.204	93.1092	130.971	1.28242	0.420834	0.730562	0.642308	0.883087	1.87326	6.99248	2.52e-09	0.425999	NA	5.03828	NA	-6.56648	2.04e-10	-1.9542	NA	4.61228	NA
1104|03654	cytochrome oxidase assembly protein	84.7468	101.845	104.985	784.391	742.171	925.527	14.6196	18.9375	18.0814	8.35001	7.0647	3.98067	5.5592	2.32e-18	-1.39555	NA	2.48877	NA	-6.95475	1.4e-57	-3.07043	NA	3.88432	NA
1104|03658	glycosyl hydrolase family 81	18.16	22.3562	19.0882	1849.74	1557.8	1959.07	0	0.210417	0	0.963463	0.294362	0.468314	13.1624	1.38e-20	1.84364	NA	6.67886	NA	-11.3187	4.75e-44	-6.4835	3.01e-17	4.83523	NA
1104|03666	calcium proton exchanger	0	2.48402	0	0.855699	0.737012	0.997873	0	0	0	11.8827	20.6054	22.0108	2.98335	NA	7.19308	0.00605252	2.93056	NA	4.20973	NA	-0.052795	NA	-4.26252	NA
1104|03670	ob-fold nucleic acid binding domain-containing protein	90.8001	69.5526	71.5809	73.0197	53.0649	74.3416	0	0	0	0.321154	0	0	9.06466	0.000103217	0.892516	NA	9.27494	0.000166683	-8.17214	7.64e-06	0.210276	NA	8.38242	8.26e-06
1104|03681	short-chain dehydrogenase	36.3201	81.9727	33.4044	316.324	383.737	385.927	2.05187	2.73542	2.37433	1090.32	1249.27	716.52	7.17137	1.02e-21	8.66374	1.59e-53	4.3347	NA	1.49237	NA	-2.83668	NA	-4.32905	4.4e-06
1104|03682	hypothetical protein CGGC5_3234	60.5334	47.1964	57.2647	5.70466	5.15908	7.98299	28.4697	30.5104	27.7614	3.21154	0.588725	2.80988	-2.18021	NA	-3.64058	0.0010731	0.924676	NA	-1.46038	NA	3.10488	NA	4.56526	NA
1104|03689	heavy metal translocating p-type atpase	0	0	0	0	0	0	0	0	0.182641	19.5904	29.4362	44.724	-0.572445	NA	7.39911	0.000904581	-0.572445	NA	7.97155	0.000553359	0	NA	-7.97155	NA
1104|03694	fad binding domain-containing protein	90.8001	52.1645	71.5809	140.335	144.454	133.964	5.89913	8.62709	6.94034	132.958	130.403	121.996	4.26224	NA	4.14245	0.0435523	3.29866	NA	-0.119797	NA	-0.963589	NA	-0.843793	NA
1104|03707	pho85 cyclin-1	641.654	258.338	353.133	41.9293	36.3593	58.8745	427.302	443.559	445.278	2.89039	0.883087	2.57573	-3.25882	0.00105752	-7.61314	4.47e-33	-0.0707601	NA	-4.35432	NA	3.18806	NA	7.54238	1.21e-18
1104|03714	arid bright dna binding domain-containing protein	242.134	168.913	128.846	40.7883	42.7467	36.4224	300.856	313.1	289.668	29.225	29.4362	25.2889	-2.9093	NA	-3.42228	2.96e-14	-0.742646	NA	-0.512989	NA	2.16665	NA	2.67964	NA
1104|03715	cytidine and deoxycytidylate deaminase zinc-binding region	550.854	305.535	324.5	18.8254	14.7402	15.7165	24.366	22.725	24.1086	10.9192	10.597	20.6058	-0.527446	NA	-0.752082	NA	4.04474	NA	-0.224636	NA	4.57219	0.000159349	4.79682	0.00102895
1104|03722	small nucleolar ribonucleoprotein complex subunit putatrive	18.16	4.96804	4.77206	35.0837	25.5497	30.9341	0.769452	1.2625	0.730562	29.5462	28.5532	34.1869	4.87304	NA	4.88427	0.0172663	3.17184	NA	0.0112346	NA	-1.7012	NA	-1.71243	NA
1104|03728	piwi domain-containing protein	96.8535	32.2923	57.2647	1.42617	0.982682	0.997873	36.9337	39.3479	30.6836	4.81731	1.47181	2.80988	-4.827	4.29e-08	-3.50207	0.012788	0.799192	NA	1.32493	NA	5.6262	9.91e-05	4.30126	NA
1104|03736	lysyl-trna synthetase	96.8535	34.7763	104.985	73.3049	40.7813	32.4309	1624.57	1258.71	1342.96	3.5327	3.53235	4.9173	-4.84667	2.82e-15	-8.41799	1.75e-50	-4.1566	9.22e-08	-3.57132	NA	0.69007	NA	4.26139	NA
1104|03741	lactoylglutathione lyase	677.974	491.836	472.434	17.6845	12.2835	20.4564	26.9308	29.4583	23.9259	16.7	19.4279	39.8067	-0.66758	NA	-0.0805262	NA	4.34746	NA	0.587054	NA	5.01504	1.49e-06	4.42799	NA
1104|03749	peptidase family s58	181.6	168.913	167.022	713.653	920.773	978.914	15.389	16.2021	18.812	169.569	152.185	32.0795	5.68575	0.000973124	2.80232	NA	3.35043	NA	-2.88343	NA	-2.33533	NA	0.548102	NA
1104|03753	methionine-r-sulfoxide reductase	54.4801	47.1964	47.7206	1383.95	1316.06	1408.25	5.64265	5.26042	3.47017	640.06	677.328	368.563	8.12197	7.04e-53	6.8372	2e-31	3.34415	NA	-1.28477	NA	-4.77782	6.47e-08	-3.49304	0.0359874
1104|03759	---NA---	6.05334	34.7763	33.4044	259.277	247.145	272.17	2.05187	4.83959	4.9313	88.9597	64.4654	41.6799	5.99687	2.54e-08	4.00233	NA	2.61274	NA	-1.99454	NA	-3.38414	NA	-1.3896	NA
1104|03761	hypothetical protein CGLO_04602	0	0	0	0	0	0	0	0	0	14.7731	14.7181	24.8206	0	NA	7.18816	0.00748641	0	NA	7.18816	0.00414054	0	NA	-7.18816	NA
1104|03767	hypothetical protein CGLO_04600	96.8535	74.5206	81.1251	1305.51	1188.31	1305.72	14.3631	12.2042	15.5244	1216.21	1172.15	607.871	6.48349	2.74e-23	6.14085	4.19e-23	2.57402	NA	-0.342636	NA	-3.90947	0.00682235	-3.56684	0.00621105
1104|03771	alkylated dna repair protein	0	9.93609	0	52.7681	44.9577	55.8809	0.769452	0.841667	0.365281	26.3346	18.8392	13.5811	6.0331	0.000312742	4.6523	NA	2.1326	NA	-1.3808	NA	-3.90049	NA	-2.51969	NA
1104|03777	ion channel protein	151.334	111.781	195.655	105.821	79.5973	61.1197	3.59077	1.89375	2.73961	8.35001	3.82671	2.57573	4.84367	NA	0.814905	NA	5.73861	0.00154349	-4.02877	NA	0.894941	NA	4.92371	0.00298328
1104|03786	hypothetical protein CGGC5_7276	12.1067	4.96804	4.77206	0.570466	0.491341	1.24734	0	0	0	57.8078	59.1669	39.1042	2.8395	NA	8.70463	8.72e-05	5.88894	NA	5.86513	1.11e-08	3.04944	NA	-2.81569	NA
1104|03795	hypothetical protein CGGC5_3221	0	4.96804	19.0882	28.5233	24.5671	24.4479	337.02	307.208	336.789	0.321154	0.294362	0	-3.65489	7.96e-31	-9.95243	1.14e-20	-5.32803	7.25e-08	-6.29754	0.00138597	-1.67314	NA	4.62441	NA
1104|03796	pheromone-regulated membrane protein	0	2.48402	4.77206	0	0	0	0	0	0	86.0693	103.027	149.158	0	NA	9.8186	5.07e-06	4.34693	NA	9.8186	7.06e-07	4.34693	NA	-5.47167	0.0457426
1104|03797	oxidoreductase fad-binding domain-containing protein	0	7.45206	0	5.1342	4.42207	7.98299	86.4351	91.7417	84.3799	0.642308	0.883087	0.468314	-3.87551	9.05e-14	-6.79444	2.52e-16	-5.07007	0.0169495	-2.91893	NA	-1.19456	NA	1.72437	NA
1104|03805	acetyl xylan esterase	0	0	0	0.570466	0.245671	0.498937	17.9539	11.5729	13.5154	0	0	0.234157	-4.68311	0.000296983	-6.15531	0.000904567	-6.85523	NA	-1.4722	NA	-2.17212	NA	-0.699923	NA
1104|03814	adenosine deaminase	96.8535	79.4887	85.8971	66.4593	49.1341	60.3713	644.031	629.146	674.674	182.416	230.78	241.65	-3.46573	5.88e-18	-1.57211	NA	-2.89114	NA	1.89362	NA	0.574587	NA	-1.31904	NA
1104|03827	general negative regulator of transcription subunit 4	30.2667	22.3562	9.54412	27.9528	30.4632	28.4394	333.686	345.715	380.075	22.1596	32.3799	19.9033	-3.60289	3.9e-26	-3.82433	1.96e-21	-4.08289	2.21e-07	-0.221448	NA	-0.480005	NA	-0.258557	NA
1104|03850	hypothetical protein CGLO_01722	3141.68	2180.97	2042.44	6.8456	4.91341	6.48618	4245.83	4455.15	4322.01	5.13847	2.94362	6.55639	-9.45002	7.85e-153	-9.76063	4.2e-135	-0.822253	NA	-0.310608	NA	8.62777	1.88e-81	8.93838	6.01e-72
1104|03851	cupin 2 conserved barrel domain protein	102.907	86.9408	147.934	37.6508	41.027	46.1516	609.662	642.613	610.933	16.7	27.3757	15.9227	-3.89572	4.91e-34	-4.94802	1.72e-52	-2.46232	NA	-1.0523	NA	1.43341	NA	2.48571	NA
1104|03852	vivid pas protein vvd	157.387	139.105	76.353	25.1005	26.2868	32.4309	566.316	573.175	509.932	18.6269	27.3757	14.7519	-4.29244	1.32e-30	-4.75428	7.24e-32	-2.14419	NA	-0.461833	NA	2.14825	NA	2.61009	NA
1104|03860	hypothetical protein CGLO_18026	96.8535	72.0366	52.4927	12.8355	13.5119	12.4734	142.605	152.552	134.606	16.7	13.5407	15.9227	-3.45603	1.23e-16	-3.20831	1.23e-06	-0.955816	NA	0.247722	NA	2.50021	NA	2.25249	NA
1104|03864	hypothetical protein CGGC5_7268	169.494	96.8768	100.213	7.98653	6.14177	7.73352	37.9596	45.0292	39.0851	5.13847	3.53235	5.61977	-2.46116	NA	-3.06167	NA	1.58344	NA	-0.600515	NA	4.0446	0.0304218	4.64511	0.0040688
1104|03867	quercetin -dioxygenase	133.174	183.818	147.934	87.5666	93.3548	108.768	2.05187	5.05	4.74865	9.31347	7.65342	10.5371	4.56841	NA	1.18928	NA	5.25019	0.00116001	-3.37913	NA	0.681787	NA	4.06091	NA
1104|03868	hypothetical protein CGLO_18028	1204.62	1003.54	1202.56	1292.68	1461.25	1535.73	3576.92	3429.58	3109.82	17.0212	13.835	16.391	-1.23768	NA	-7.73089	9.34e-244	-1.56843	NA	-6.49321	9.83e-82	-0.330752	NA	6.16246	6.5e-55
1104|03870	metal ion transporter metal ion transporter	272.4	288.146	186.11	649.191	532.123	536.357	8.46397	8.20625	8.40147	43.3558	17.6617	13.5811	6.07715	9.85e-08	1.55891	NA	4.87562	NA	-4.51824	0.00728411	-1.20153	NA	3.31671	NA
1104|03879	hypothetical protein CGLO_04603	0	9.93609	0	0.855699	1.22835	1.74628	29.7521	28.1958	27.7614	1.60577	3.82671	2.10741	-4.35546	1.88e-07	-3.44311	0.00656357	-3.06155	NA	0.912351	NA	1.29391	NA	0.381554	NA
1104|03883	g2-specific serine threonine protein kinase	0	7.45206	0	26.2414	20.6363	24.9468	0	0	0	1.60577	1.76617	1.87326	7.58896	0.00660326	3.90566	NA	4.38351	NA	-3.6833	NA	-3.20545	NA	0.47785	NA
1104|03884	toxin biosynthesis	6.05334	27.3242	28.6324	82.4324	78.1233	88.0623	3.07781	1.68333	2.00905	84.1424	62.1105	111.693	5.12299	0.0137555	5.17605	0.000146397	3.12615	NA	0.0530586	NA	-1.99683	NA	-2.04989	NA
1104|03887	nadh dehydrogenase	12.1067	19.8722	9.54412	19.1106	22.1104	19.708	0.769452	1.47292	0.182641	45.9251	45.3318	103.966	4.45248	NA	6.12631	5.87e-05	3.90338	NA	1.67384	NA	-0.5491	NA	-2.22294	NA
1104|03891	formamidopyrimidine-dna glycosylase	0	0	4.77206	1.42617	2.21104	2.24521	0	0	0	23.7654	23.2546	35.1235	4.0606	NA	7.78168	0.00135089	3.77879	NA	3.72108	NA	-0.281818	NA	-4.0029	NA
1104|03892	phosphotyrosyl phosphate activator protein	30.2667	34.7763	38.1765	26.2414	23.5844	28.6889	1.02594	0.210417	0.365281	72.902	70.647	72.8228	5.31872	0.0282645	6.77682	3.07e-09	5.71176	NA	1.4581	NA	0.393039	NA	-1.06506	NA
1104|03895	serine carboxypeptidase	18.16	29.8083	23.8603	54.4795	64.6114	67.3564	0	0.420834	0.182641	52.6693	49.4529	61.115	7.57692	2.92e-06	7.38553	6.51e-07	6.20539	NA	-0.191387	NA	-1.37152	NA	-1.18014	NA
1104|03898	major facilitator superfamily transporter	181.6	126.685	157.478	0.855699	0.491341	1.24734	0	1.05208	0.365281	10.5981	13.2463	10.7712	0.728298	NA	4.28703	NA	8.02275	7.31e-11	3.55873	NA	7.29445	1.34e-15	3.73572	NA
1104|03899	rxt2-like protein	0	22.3562	42.9486	14.5469	12.0379	8.98086	0	0	0	8.99232	10.3027	13.1128	6.58258	NA	6.4499	0.0271571	7.45241	NA	-0.132676	NA	0.869834	NA	1.00251	NA
1104|03901	phospholipid methyltransferase	36.3201	42.2284	23.8603	17.9697	17.1969	19.4585	0.512968	0	0.365281	33.4	43.5656	38.8701	5.45569	NA	6.53493	1.91e-05	6.3578	NA	1.07924	NA	0.902104	NA	-0.177131	NA
1104|03902	cell division control protein 2	6.05334	4.96804	0	3.99326	2.45671	2.99362	0.512968	0.63125	0.182641	189.802	167.492	210.507	2.5284	NA	8.38308	4.02e-16	2.74339	NA	5.85468	4.27e-23	0.214989	NA	-5.63969	0.00327976
1104|03909	hypothetical protein CGGC5_7269	12.1067	2.48402	14.3162	0.855699	0.982682	1.24734	0	0	0	16.7	22.3715	43.0849	3.20611	NA	7.78191	0.00158071	6.28697	NA	4.5758	0.0184122	3.08086	NA	-1.49494	NA
1104|03910	wd domain-containing protein	199.76	67.0686	162.25	2.5671	3.19372	3.49256	0.256484	0.210417	0.365281	30.5096	25.0208	38.8701	2.99565	NA	6.2948	0.000627047	8.47472	3.78e-08	3.29915	NA	5.47907	8.58e-06	2.17992	NA
1104|03915	hypothetical protein Cob_01153	12.1067	2.48402	0	0.570466	0.491341	0	0	0	0	55.5597	59.1669	154.778	1.9379	NA	9.49121	1.58e-05	5.31863	NA	7.5533	2.06e-08	3.38072	NA	-4.17258	NA
1104|03918	hypothetical protein CGGC5_1933	115.013	74.5206	76.353	529.963	332.392	265.684	0	0	0.182641	107.587	92.7242	124.337	10.9827	1.88e-12	9.18699	2.47e-08	8.8993	8.12e-06	-1.79568	NA	-2.08338	NA	-0.287695	NA
1104|03927	beta-glucosidase 6	0	2.48402	14.3162	17.114	8.3528	10.7271	13.0807	12.2042	12.2369	0.321154	0.294362	0	-0.0514566	NA	-5.25775	0.00149358	-1.14175	NA	-5.20629	NA	-1.09029	NA	4.116	NA
1104|03931	helix-loop-helix dna-binding domain-containing protein	12.1067	0	4.77206	0.570466	0	0.748405	0	0	0	59.4135	45.6262	122.464	2.17536	NA	9.24716	3.1e-05	5.52388	NA	7.0718	8.64e-08	3.34851	NA	-3.72329	NA
1104|03937	neutral alkaline non-lysosomal ceramidase	18.16	4.96804	0	0.855699	1.22835	2.74415	0	0	0	105.66	104.499	184.516	3.79444	NA	10.0409	9.08e-07	5.96981	NA	6.24649	1.48e-11	2.17538	NA	-4.07111	NA
1104|03945	hypothetical protein CGLO_17655	18.16	14.9041	9.54412	3.13756	1.47402	1.49681	3.59077	4.41875	6.20978	130.067	317.028	665.006	-1.17058	NA	6.25223	1.31e-05	1.55837	NA	7.42281	7.16e-15	2.72895	NA	-4.69386	0.0194728
1104|03948	-dihydroxy-2-butanone 4-phosphate synthase	102.907	39.7443	33.4044	0.285233	1.47402	1.24734	3.07781	2.525	3.47017	1.60577	1.47181	1.87326	-1.4823	NA	-0.826997	NA	4.22295	NA	0.655303	NA	5.70525	0.000262848	5.04995	0.0419001
1104|03953	dsba-like thioredoxin domain-containing protein	6.05334	19.8722	9.54412	14.2617	32.9199	24.9468	587.605	603.896	555.958	0.642308	2.3549	2.10741	-4.59138	4.43e-21	-8.31728	6.92e-47	-5.60767	2.07e-10	-3.7259	NA	-1.01629	NA	2.70961	NA
1104|03956	cytochrome p450	0	2.48402	0	0	0	0	0	0	0	8.67116	11.1858	19.435	0	NA	6.7249	0.0183622	2.93056	NA	6.7249	0.0111553	2.93056	NA	-3.79434	NA
1104|03957	hypothetical protein CGGC5_1931	139.227	168.913	167.022	16.2583	17.4426	18.2112	131.833	146.45	151.592	6.10193	5.29852	11.2395	-3.04065	NA	-4.22453	1.64e-15	0.144386	NA	-1.18388	NA	3.18503	NA	4.36891	0.00732028
1104|03958	hypothetical protein CGGC5_5148	84.7468	47.1964	81.1251	193.959	123.081	173.63	3.84726	2.525	2.92225	8.99232	4.12107	11.4737	5.66627	0.000161266	1.36822	NA	4.46427	NA	-4.29804	NA	-1.202	NA	3.09604	NA
1104|03962	hypothetical protein CGGC5_1934	0	0	4.77206	0	0	0	0.256484	0	0	9.63463	8.83087	12.1762	-0.751855	NA	5.61815	NA	3.02693	NA	6.37001	0.0191951	3.77879	NA	-2.59122	NA
1104|03963	viral a-type inclusion protein repeat domain-containing protein	0	0	4.77206	7.13083	7.37012	5.98724	0	0	0	31.4731	42.0938	46.3631	5.79793	NA	8.32559	0.000254232	3.77879	NA	2.52767	NA	-2.01914	NA	-4.5468	NA
1104|03966	transcription initiation factor iie subunit beta	0	7.45206	0	3.4228	4.66774	4.49043	0.769452	0.420834	1.27848	43.9981	50.0416	74.2278	2.18774	NA	5.89002	5.27e-05	1.46067	NA	3.70228	NA	-0.727074	NA	-4.42935	NA
1104|03974	3-demethylubiquinone-9 3-o-methyltransferase	0	2.48402	4.77206	8.84223	4.66774	3.74202	0	0	0	6.74424	12.9519	13.8153	5.55475	NA	6.49767	0.0278397	4.34693	NA	0.942922	NA	-1.20783	NA	-2.15075	NA
1104|03979	patched sphingolipid transporter	169.494	81.9727	119.302	24.8153	23.5844	23.949	36.1642	29.6688	36.7108	4.49616	3.53235	5.85392	-0.50101	NA	-2.85172	NA	1.85047	NA	-2.35071	NA	2.35148	NA	4.70219	0.00404313
1104|03980	hypothetical protein CGLO_06185	169.494	67.0686	66.8089	0.570466	0.982682	1.49681	0.256484	0	0	1.28462	1.17745	0.936628	2.43927	NA	2.57916	NA	8.9099	1.44e-05	0.139891	NA	6.47064	3.6e-07	6.33074	1.4e-05
1104|03982	hypothetical protein CGGC5_1940	6.05334	12.4201	14.3162	6.27513	4.91341	5.73777	0.256484	0.210417	0.365281	178.883	177.795	146.816	3.84117	NA	8.70526	2.43e-14	4.77993	NA	4.8641	3.16e-21	0.938764	NA	-3.92533	NA
1104|03984	fad binding domain-containing protein	0	2.48402	0	0	0	0	0	0	0	57.1654	88.8975	71.652	0	NA	9.18382	4.18e-05	2.93056	NA	9.18382	8.6e-06	2.93056	NA	-6.25326	NA
1104|03985	fad dependent oxidoreductase	0	0	0	8.55699	4.1764	8.48192	0	0.210417	0	65.8366	51.8078	83.594	5.20478	NA	8.42791	4.35e-06	-0.642573	NA	3.22314	NA	-5.84735	NA	-9.07049	NA
1104|03986	branched chain alpha-keto acid dehydrogenase e1 subunit beta	0	0	0	0.855699	0.491341	0.748405	0	0	0	116.258	96.8453	283.33	2.71981	NA	10.3716	1.01e-06	0	NA	7.65177	1.96e-12	-2.71981	NA	-10.3716	0.00637097
1104|03987	nitrite reductase	211.867	116.749	124.074	0.285233	0.982682	0.748405	6.92507	9.88959	7.48826	8.67116	14.1294	14.2836	-3.36734	NA	0.602097	NA	4.19842	NA	3.96944	NA	7.56577	1.9e-13	3.59633	NA
1104|03988	hypothetical protein CGLO_09511	12.1067	7.45206	14.3162	1.99663	2.45671	1.49681	0	0.420834	0.365281	175.671	133.052	159.695	2.44559	NA	8.6573	3.82e-13	4.88252	NA	6.21171	1.33e-21	2.43693	NA	-3.77478	NA
1104|03993	cytochrome b5	12.1067	7.45206	19.0882	40.5031	23.093	18.9596	0	0	0	0	0	0	7.78887	0.00550322	0	NA	6.70125	NA	-7.78887	0.00453388	-1.08762	NA	6.70125	NA
1104|03998	f-actin-capping protein subunit alpha	6.05334	0	0	0	0.737012	0.748405	1.79539	1.68333	1.46112	59.4135	66.5259	39.5725	-1.5144	NA	4.96403	0.0037621	0.274419	NA	6.47843	4.18e-09	1.78882	NA	-4.68961	NA
1104|04007	---NA---	18.16	12.4201	14.3162	8.55699	10.3182	9.23033	1.02594	0.210417	0.730562	382.816	391.208	712.305	3.60421	NA	9.31021	5.87e-25	4.27284	NA	5.706	5.98e-18	0.668624	NA	-5.03738	3.46e-05
1104|04023	---NA---	72.6401	188.786	133.618	0	0.245671	0.249468	0	0	0	0	0	0.234157	1.21436	NA	0.699923	NA	10.0423	3.33e-05	-0.514432	NA	8.82792	4.44e-09	9.34235	6.4e-07
1104|04031	hypothetical protein CGGC5_5176	18.16	22.3562	19.0882	1.14093	1.22835	1.74628	55.144	58.2854	53.879	1.92693	0.883087	0.702471	-5.2227	4.54e-16	-5.43076	1.24e-12	-1.4832	NA	-0.20806	NA	3.7395	NA	3.94756	NA
1104|04034	hypothetical protein CGGC5_5183	0	0	0	0	0	0	0	0	0	22.8019	25.3152	38.4017	0	NA	7.85622	0.00185807	0	NA	7.85622	0.000820063	0	NA	-7.85622	NA
1104|04038	exocyst complex component sec3	6.05334	14.9041	28.6324	86.4256	70.7531	75.3394	0	0	0	2314.24	2590.68	3519.14	9.27856	1.71e-05	14.4554	1.46e-19	7.05788	NA	5.17684	7.12e-26	-2.22068	NA	-7.39752	8.99e-24
1104|04049	hypothetical protein GLRG_05385	72.6401	77.0047	81.1251	8.84223	6.38744	6.73564	1.28242	0.841667	0.547922	2.56923	2.64926	3.98067	2.87418	NA	1.65175	NA	6.24526	6.46e-05	-1.22243	NA	3.37108	NA	4.59351	0.0294733
1104|04060	glycosyl hydrolase family 31	6.05334	4.96804	0	4.2785	2.70238	2.99362	10.5158	10.5208	10.2279	0	0	0	-1.61217	NA	-6.39869	0.00353644	-1.47315	NA	-4.78653	NA	0.139016	NA	4.92554	NA
1104|04068	hexokinase-1	12.1067	2.48402	19.0882	1.14093	0.737012	0.997873	0	0	0.365281	13.1673	11.1858	13.3469	2.13466	NA	5.68463	0.0400817	5.52361	NA	3.54997	NA	3.38895	NA	-0.161023	NA
1104|04084	lipase esterase family protein	42.3734	34.7763	62.0368	171.14	143.472	151.926	0.512968	0	0	1536.4	1543.34	1200.52	9.03843	1.63e-10	12.235	6.35e-28	7.29618	NA	3.1966	0.000853819	-1.74225	NA	-4.93885	1.31e-16
1104|04091	ndt80 like dna-binding family protein	30.2667	12.4201	33.4044	19.6811	14.2489	12.4734	0	0	0	247.61	271.402	253.358	6.96281	0.0254982	11.0089	2.35e-09	7.67179	NA	4.04608	1.28e-10	0.708981	NA	-3.3371	NA
1104|04096	n-acetylglucosamine-6-phosphate deacetylase	0	4.96804	4.77206	0	0	0.249468	0	0	0	17.3423	16.4843	28.8013	0.735738	NA	7.39238	0.004028	4.75348	NA	6.65665	0.000926603	4.01774	NA	-2.63891	NA
1104|04097	bsd domain-containing protein	6.05334	2.48402	4.77206	67.6003	83.0367	67.107	0.769452	0.420834	0.365281	3.21154	1.47181	3.04404	6.81995	7.8e-07	2.06932	NA	2.82544	NA	-4.75062	0.000836683	-3.99451	NA	0.756115	NA
1104|04099	camp-dependent protein kinase	0	2.48402	4.77206	3.4228	3.19372	4.49043	0.256484	0	0	55.8808	48.2754	73.5253	4.18448	NA	8.13937	6.3e-06	3.59507	NA	3.9549	0.00384891	-0.589407	NA	-4.5443	NA
1104|04100	transcription factor	0	0	14.3162	0.855699	0	0	0	0	0	41.4289	39.4446	29.2696	1.71452	NA	8.20318	0.0093023	5.29192	NA	6.48866	NA	3.5774	NA	-2.91126	NA
1104|04113	zip zinc transporter	84.7468	74.5206	62.0368	100.973	75.1752	74.8405	1106.73	1123.42	1001.42	80.2886	40.622	84.2965	-3.68455	4.94e-09	-3.97461	2.05e-08	-3.86585	8.12e-08	-0.290059	NA	-0.1813	NA	0.108759	NA
1104|04119	major facilitator superfamily transporter	24.2134	17.3882	57.2647	15.6878	18.4253	16.7144	311.115	314.152	329.301	18.3058	14.1294	29.7379	-4.22113	4.16e-14	-3.93238	1.77e-07	-3.2664	0.00328321	0.288752	NA	0.954726	NA	0.665974	NA
1104|04125	hypothetical protein CGGC5_5184	66.5868	34.7763	38.1765	45.9225	37.5876	57.1282	0	0.420834	0.547922	368.043	438.894	291.057	6.71342	6.89e-05	9.67488	8.54e-22	6.70213	NA	2.96146	NA	-0.011286	NA	-2.97275	NA
1104|04130	nad dependent epimerase dehydratase family protein	24.2134	59.6165	52.4927	61.3251	43.7294	52.3883	25.9049	27.5646	31.0489	1080.68	1377.32	1607.72	0.894537	NA	5.58185	1.71e-17	0.687264	NA	4.68731	3.88e-20	-0.207273	NA	-4.89459	5.04e-11
1104|04138	hypothetical protein CGGC5_5163	0	2.48402	4.77206	1.14093	0.982682	0.498937	1.28242	2.73542	1.27848	17.9846	32.9686	36.2943	-0.9199	NA	3.94955	NA	0.428203	NA	4.86945	0.00135964	1.3481	NA	-3.52134	NA
1104|04142	pre-rrna-processing protein tsr2	151.334	121.717	143.162	75.3015	58.4696	56.3798	5.89913	6.3125	6.20978	230.91	218.417	324.307	3.34146	NA	5.36382	2.25e-09	4.47009	NA	2.02236	NA	1.12863	NA	-0.893731	NA
1104|04145	bzip transcription factor (ap-1)	6.05334	4.96804	9.54412	1.42617	0.245671	1.74628	30.5216	35.35	29.4051	10.2769	10.8914	11.4737	-4.65634	3.15e-09	-1.53458	NA	-2.19149	NA	3.12176	NA	2.46484	NA	-0.656914	NA
1104|04161	chromosomal organization and dna repair protein	90.8001	54.6485	81.1251	0	0	0	0	0	0	0	0	0	0	NA	0	NA	9.24126	0.000611857	0	NA	9.24126	0.000131013	9.24126	0.000329146
1104|04162	chromosomal organization and dna repair protein	48.4267	4.96804	19.0882	69.5969	63.383	85.5676	0.256484	0.841667	0.913203	0.963463	0.294362	0.702471	6.51947	1.65e-05	-0.0312026	NA	4.93221	NA	-6.55067	6.22e-07	-1.58726	NA	4.96341	NA
1104|04163	riboflavin kinase	6.05334	7.45206	14.3162	23.6744	23.093	19.708	0	0	0	11.8827	6.18161	30.2062	7.4779	0.0128063	7.01927	0.0103367	6.23249	NA	-0.458628	NA	-1.24541	NA	-0.786787	NA
1104|04164	glucosamine-6-phosphate isomerase	308.72	335.343	544.015	264.126	247.636	257.202	206.213	213.152	203.644	4.175	4.12107	5.38561	0.303497	NA	-5.47079	2.91e-37	0.930891	NA	-5.77429	7.09e-22	0.627395	NA	6.40168	2.36e-28
1104|04167	50s ribosomal protein 27	60.5334	32.2923	38.1765	0.855699	1.71969	3.24309	0.512968	0.841667	0.547922	135.527	133.641	122.932	1.44326	NA	7.42897	1.46e-14	5.85008	NA	5.98571	1.09e-21	4.40682	NA	-1.57889	NA
1104|04173	chromo domain-containing protein	6.05334	14.9041	9.54412	17.9697	15.9686	9.23033	0	0	0	78.6828	101.261	59.9442	6.85943	0.033925	9.32351	7.18e-06	6.36348	NA	2.46408	NA	-0.495947	NA	-2.96003	NA
1104|04176	cation efflux family protein	0	0	4.77206	0	1.47402	0.498937	0	0	0	32.7577	30.025	73.057	2.64645	NA	8.50478	0.000341524	3.77879	NA	5.85833	0.000172848	1.13234	NA	-4.72599	NA
1104|04195	glycosyl hydrolase family 3	90.8001	14.9041	47.7206	3.13756	3.93073	5.4883	0	0	0.182641	0	0	0.234157	4.53542	NA	0.127478	NA	8.1075	0.00181903	-4.40794	NA	3.57208	NA	7.98002	0.000760007
1104|04211	glycosyl hydrolase family 3 n terminal domain-containing protein	175.547	414.832	295.868	1.7114	0.737012	0.997873	2.30836	2.94583	2.55697	310.877	373.84	417.268	-1.09913	NA	7.07319	7.15e-22	6.75899	3.56e-12	8.17232	2.9e-32	7.85812	1.31e-22	-0.314206	NA
1104|04215	---NA---	6.05334	4.96804	4.77206	0	0	0	6.92507	8.20625	7.85354	0	0	0	-5.961	0.00625474	-5.961	0.0108196	-0.530851	NA	0	NA	5.43015	NA	5.43015	NA
1104|04218	wd repeat protein	6.05334	2.48402	0	0	0	0	0	0	0.182641	11.5616	11.1858	20.6058	-0.572445	NA	6.29308	0.0193751	3.9984	NA	6.86553	0.00654337	4.57085	NA	-2.29468	NA
1104|04226	mrna capping enzyme	36.3201	27.3242	19.0882	268.69	217.664	198.577	1.02594	0.420834	2.19169	10.2769	3.82671	6.32224	7.41576	2.54e-13	2.37373	NA	4.37206	NA	-5.04203	9.84e-06	-3.0437	NA	1.99833	NA
1104|04228	hypothetical protein CGLO_02159	84.7468	96.8768	104.985	183.12	159.932	197.329	752.78	836.407	914.481	57.1654	82.1271	93.4286	-2.21121	NA	-3.42526	1.55e-07	-3.12522	NA	-1.21405	NA	-0.914007	NA	0.300045	NA
1104|04229	methylthioadenosine phosphorylase	0	0	0	0	0.245671	0.498937	1.02594	2.94583	1.27848	30.8308	32.3799	31.1429	-2.32893	NA	4.07381	NA	-3.90696	NA	6.40273	9.63e-06	-1.57803	NA	-7.98076	NA
1104|04231	arrestin domain-containing protein	1719.15	1786.01	1278.91	50.4863	73.2098	78.5825	363.438	325.515	323.639	75.4712	138.056	44.9581	-2.3215	NA	-1.96834	NA	2.23977	NA	0.353158	NA	4.56126	8.52e-05	4.20811	NA
1104|04234	trna synthetase class i	18.16	4.96804	0	41.3588	25.7954	24.6974	0.256484	0	0.730562	39.1808	24.7264	38.8701	6.08134	0.00965253	6.24286	0.000436551	4.109	NA	0.161522	NA	-1.97233	NA	-2.13386	NA
1104|04251	aminotransferase class i and ii	0	2.48402	0	16.5435	10.3182	9.72926	0.256484	0.420834	0	27.2981	32.6742	36.5285	5.13456	NA	6.52449	0.00022059	1.44195	NA	1.38994	NA	-3.6926	NA	-5.08254	NA
1104|04252	short-chain dehydrogenase	60.5334	34.7763	33.4044	19.3959	14.7402	12.4734	1373.47	1407.48	1288.35	0	0	0.468314	-6.43658	2.22e-146	-12.2366	5.09e-33	-4.97847	1.34e-25	-5.79997	0.0329799	1.45811	NA	7.25808	NA
1104|04253	ubiquinone menaquinone biosynthesis methyltransferase	0	2.48402	0	1.14093	0	1.24734	1.28242	1.47292	2.19169	20.875	19.1336	28.5671	-0.945596	NA	3.69552	NA	-0.896453	NA	4.64112	0.00495141	0.0491428	NA	-4.59197	NA
1104|04254	ph domain-containing protein	145.28	154.009	57.2647	42.785	28.2521	31.9319	153.89	158.654	188.485	1009.39	1163.91	1171.25	-2.27852	NA	2.73793	NA	-0.490337	NA	5.01645	2.2e-24	1.78818	NA	-3.22826	NA
1104|04265	catabolite repression protein crec	187.654	332.859	286.324	34.5132	21.1277	17.7123	2545.86	2568.14	2248.49	617.258	532.796	1429.76	-6.64191	2.22e-31	-1.51279	NA	-3.18925	NA	5.12912	5.27e-09	3.45266	NA	-1.67646	NA
1104|04266	hypothetical protein CGGC5_5204	90.8001	17.3882	52.4927	1.42617	1.47402	0.748405	53.8616	55.1292	56.4359	1.60577	0.294362	0.936628	-5.36483	7.75e-11	-5.68995	2.84e-09	-0.0418971	NA	-0.32512	NA	5.32293	0.00247076	5.64805	0.00478297
1104|04272	hypothetical protein CGLO_05404	0	7.45206	4.77206	0.855699	0	0.498937	0	0.210417	0.365281	46.8885	35.3235	99.0484	0.86341	NA	7.57784	1.62e-05	3.72819	NA	6.71443	8.31e-07	2.86478	NA	-3.84965	NA
1104|04275	telomere silencing protein	24.2134	22.3562	38.1765	53.9091	41.764	41.1623	31.804	25.6708	27.5787	0	0	0.234157	0.683599	NA	-7.13176	4.6e-06	-0.00520259	NA	-7.81536	5.65e-05	-0.688801	NA	7.12656	NA
1104|04278	dehydrogenase e1 component	0	2.48402	0	0	0	0	1.5389	0.63125	0.182641	45.2827	53.8683	65.0956	-2.86277	NA	5.91528	3.33e-05	0.0677866	NA	8.77805	1.76e-05	2.93056	NA	-5.84749	NA
1104|04285	hypothetical protein CGGC5_5201	12.1067	0	4.77206	3.99326	3.43939	5.23883	0	0	0	30.1885	32.3799	49.173	5.12063	NA	8.22389	0.000355047	5.52388	NA	3.10326	NA	0.403248	NA	-2.70001	NA
1104|04293	mitochondrial rho gtpase	48.4267	37.2603	66.8089	14.2617	11.3008	11.725	0.512968	0.63125	0.182641	0.321154	0.294362	1.40494	4.46795	NA	0.49319	NA	6.48906	0.00130357	-3.97476	NA	2.02111	NA	5.99587	0.000620977
1104|04294	hypothetical protein CGGC5_5203	0	7.45206	0	3.70803	2.70238	4.98937	9.74639	13.0458	9.31467	59.7347	64.171	52.9195	-1.46394	NA	2.44767	NA	-2.05309	NA	3.91161	0.000147722	-0.589156	NA	-4.50076	NA
1104|04300	26s proteasome subunit rpn7	6.05334	52.1645	9.54412	150.603	140.032	145.689	3.07781	3.99792	4.38337	23.4443	22.0772	21.3083	5.20562	1.7e-05	2.50561	NA	2.52549	NA	-2.70001	NA	-2.68013	NA	0.019874	NA
1104|04301	essential cytoplasmic protein	30.2667	14.9041	19.0882	0	0	0	18.4668	17.8854	16.255	0.642308	0.588725	0.234157	-7.14248	0.000167246	-4.84758	0.000145743	0.286785	NA	2.29489	NA	7.42926	NA	5.13437	NA
1104|04303	calcineurin-like phosphoesterase	242.134	248.402	439.03	5.41943	0.982682	3.24309	1.02594	2.94583	2.37433	1.28462	0.883087	1.17078	0.576143	NA	-0.855922	NA	7.1123	1.37e-09	-1.43206	NA	6.53616	2.77e-13	7.96822	3.62e-15
1104|04305	hect-domain-containing protein	0	2.48402	0	2.5671	2.70238	1.99575	0	0.420834	0	12.8462	9.4196	14.986	3.26308	NA	5.56315	0.0461491	1.84498	NA	2.30007	NA	-1.41809	NA	-3.71817	NA
1104|04306	branched-chain amino acid	0	2.48402	0	1.7114	1.96536	1.24734	0	0	0	132.637	105.676	194.819	3.82079	NA	10.1749	6.69e-07	2.93056	NA	6.35416	1.3e-14	-0.890227	NA	-7.24439	0.0140218
1104|04308	ribosomal protein l33	0	4.96804	19.0882	0.285233	1.71969	2.74415	0.256484	0	0	34.0423	39.4446	37.4651	3.02047	NA	7.46184	0.000139569	5.27384	NA	4.44137	0.00129512	2.25337	NA	-2.188	NA
1104|04309	major facilitator superfamily transporter	151.334	99.3609	95.4412	1.7114	1.47402	2.74415	3.59077	2.525	3.10489	0.642308	0.588725	1.17078	-0.605984	NA	-1.78895	NA	5.17437	0.0302584	-1.18297	NA	5.78036	2.64e-09	6.96332	2.25e-09
1104|04316	---NA---	6.05334	0	0	0.285233	0	0.249468	0	0	0	6.42308	8.83087	11.4737	1.2785	NA	6.1754	0.045088	4.09948	NA	4.8969	NA	2.82098	NA	-2.07592	NA
1104|04317	---NA---	48.4267	62.1005	109.757	2.85233	2.94805	2.49468	0.512968	0.420834	0	2.56923	0.294362	0.702471	2.7278	NA	1.59034	NA	7.39743	3.06e-05	-1.13746	NA	4.66964	0.0124893	5.80709	0.000166262
1104|04318	---NA---	0	0	0	0	0	0	0	0.210417	0	31.152	23.2546	32.3137	-0.642573	NA	7.21699	0.000825332	-0.642573	NA	7.85956	0.000590637	0	NA	-7.85956	NA
1104|04321	---NA---	0	2.48402	9.54412	38.2212	23.3387	23.45	94.6426	73.225	69.4034	0.642308	0	0	-1.47676	NA	-7.86791	8.75e-11	-4.26004	0.0390183	-6.39115	0.0012726	-2.78328	NA	3.60788	NA
1104|04322	hypothetical protein CGGC5_2574	24.2134	4.96804	33.4044	97.5497	127.012	102.282	2.05187	1.89375	1.64377	3.21154	4.12107	4.21482	5.77774	1.72e-06	0.999234	NA	3.40001	NA	-4.7785	3.97e-05	-2.37773	NA	2.40078	NA
1104|04326	phosphoglycerate dehydrogenase	30.2667	4.96804	9.54412	134.345	113.254	118.747	0.256484	0.420834	0.365281	0.321154	0.294362	1.40494	8.01509	3.19e-10	0.756853	NA	4.99333	NA	-7.25824	4.94e-12	-3.02176	NA	4.23648	NA
1104|04333	mms4 protein	139.227	84.4567	100.213	0	0.245671	0	0.512968	1.47292	0.365281	1.92693	0.883087	5.61977	-2.13497	NA	1.69141	NA	6.89419	0.000496708	3.82639	NA	9.02916	8.25e-07	5.20277	NA
1104|04340	UbiA prenyltransferase	102.907	136.621	171.794	278.102	235.352	233.003	6.4121	5.68125	6.02714	385.385	446.548	256.168	5.33554	4.16e-07	5.87899	6.7e-19	4.47634	NA	0.543451	NA	-0.859202	NA	-1.40265	NA
1104|04357	endonuclease exonuclease phosphatase	0	2.48402	0	3.13756	2.94805	4.7399	0	0.210417	0.365281	12.8462	18.2505	15.9227	3.55843	NA	5.63958	0.0232518	1.58846	NA	2.08115	NA	-1.96997	NA	-4.05112	NA
1104|04365	domain-containing protein	18.16	39.7443	47.7206	230.183	131.434	130.721	0	0.841667	0	480.447	497.178	444.196	8.66167	1.79e-11	10.191	8.19e-22	6.44499	NA	1.5293	NA	-2.21668	NA	-3.74598	0.0349893
1104|04368	brca1 c terminus domain-containing protein	236.08	183.818	376.993	0.855699	0.245671	0.748405	0	0	0	0	0	0	2.5687	NA	0	NA	11.054	1.28e-06	-2.5687	NA	8.48526	1.6e-17	11.054	4.04e-07
1104|04373	duf21 and cbs domain protein	96.8535	96.8768	71.5809	41.9293	18.671	23.949	2.82132	5.47084	2.92225	398.552	319.383	243.992	2.87337	NA	6.37561	9.96e-13	4.51884	NA	3.50224	NA	1.64548	NA	-1.85677	NA
1104|04377	gmc oxidoreductase	60.5334	47.1964	66.8089	3.13756	2.94805	3.99149	71.046	88.375	91.1376	0	1.47181	0.702471	-4.58544	1.49e-18	-6.62107	2.95e-16	-0.520663	NA	-2.03563	NA	4.06478	NA	6.10041	3.81e-05
1104|04382	prenyltransferase and squalene oxidase	36.3201	49.6804	71.5809	116.946	130.697	124.984	6.92507	5.05	6.57506	9.63463	5.88725	5.38561	4.3008	NA	0.169364	NA	3.06115	NA	-4.13144	0.00391761	-1.23965	NA	2.89179	NA
1104|04385	zinc finger protein yan	671.921	544.001	501.067	211.358	255.497	302.106	20.2622	18.0958	25.387	28.9039	30.9081	14.2836	3.58477	NA	0.215892	NA	4.74327	NA	-3.36887	NA	1.15851	NA	4.52738	0.000380325
1104|04392	mannose-1-phosphate guanyltransferase	133.174	64.5846	71.5809	3.4228	3.68506	5.4883	18.4668	28.6167	29.4051	4.49616	5.59289	5.85392	-2.56699	NA	-2.23584	NA	1.81106	NA	0.331154	NA	4.37805	0.0214534	4.0469	NA
1104|04399	hypothetical protein CGLO_00255	0	0	0	0	0	0	0	0	0	5.13847	6.18161	13.3469	0	NA	6.06132	NA	0	NA	6.06132	0.0485885	0	NA	-6.06132	NA
1104|04401	smr domain-containing protein	0	14.9041	42.9486	1.42617	2.70238	1.99575	0	0	0.182641	13.1673	13.2463	18.4984	3.54287	NA	6.34362	0.0137938	6.70623	NA	2.80074	NA	3.16335	NA	0.362607	NA
1104|04407	double-stranded rna binding motif protein	18.16	22.3562	4.77206	6.8456	9.33548	2.74415	0.256484	0.63125	0	25.6923	24.7264	28.333	3.934	NA	5.96954	0.00365059	5.17641	NA	2.03555	NA	1.24242	NA	-0.793131	NA
1104|04408	catechol dioxygenase	42.3734	12.4201	19.0882	0.570466	0.245671	0.249468	73.0979	70.4896	75.0653	0	0.588725	0.936628	-7.2483	5.16e-15	-6.8487	4.06e-14	-1.56052	NA	0.399592	NA	5.68778	NA	5.28818	NA
1104|04409	3-ketosteroid reductase	6.05334	4.96804	19.0882	5.9899	5.15908	5.4883	14.1066	12.2042	11.689	0	0	0.702471	-1.17358	NA	-5.15444	0.00119574	-0.332076	NA	-3.98086	NA	0.841506	NA	4.82236	NA
1104|04412	short chain dehydrogenase	12.1067	14.9041	14.3162	16.8288	11.5465	11.4755	0.256484	0.210417	0.730562	29.8673	24.1377	26.4597	4.67702	NA	5.68397	0.00209798	4.72902	NA	1.00694	NA	0.0519949	NA	-0.954949	NA
1104|04427	hypothetical protein CGGC5_5209	12.1067	37.2603	38.1765	3.4228	2.94805	2.99362	29.4957	37.6646	33.0579	12.8462	10.0083	8.42965	-3.36855	3.43e-05	-1.66784	NA	-0.194294	NA	1.70071	NA	3.17425	NA	1.47354	NA
1104|04429	---NA---	96.8535	94.3928	143.162	32.8018	22.1104	15.2176	0	0	0	0	0.883087	0.702471	7.55469	0.00718886	2.3863	NA	9.80212	3.1e-05	-5.16838	0.0352541	2.24743	NA	7.41582	3.11e-08
1104|04430	ribosome biogenesis gtp-binding protein	42.3734	27.3242	19.0882	12.265	9.33548	15.2176	0	0	0.182641	84.4636	110.386	92.492	6.05955	NA	9.0111	7.55e-08	7.32093	NA	2.95154	NA	1.26138	NA	-1.69017	NA
1104|04435	snare complex subunit protein	0	4.96804	4.77206	2.5671	1.96536	3.24309	18.7233	21.8833	19.3599	1.28462	1.17745	0.702471	-2.88818	NA	-4.09152	0.000597987	-2.57664	NA	-1.20334	NA	0.311542	NA	1.51488	NA
1104|04442	hypothetical protein CGLO_17041	284.507	186.302	281.552	72.164	39.0616	35.4245	0	0	0	0	0	0.234157	8.61496	0.000446951	0.699923	NA	10.971	4.23e-07	-7.91503	8.94e-05	2.35608	NA	10.2711	1.23e-09
1104|04443	zn-finger in ubiquitin-hydrolase	0	7.45206	9.54412	40.7883	28.9891	37.1708	0	0	0	0	0	0.468314	8.16086	0.00176407	1.16918	NA	5.53366	NA	-6.99168	0.00038835	-2.62719	NA	4.36448	NA
1104|04444	gtpase binding protein rid1	163.44	178.85	190.882	100.402	106.867	98.0411	2600.49	2471.13	2476.24	271.696	289.358	168.593	-4.62602	6.99e-63	-3.37013	5.18e-11	-3.82245	8.94e-21	1.2559	NA	0.803571	NA	-0.452325	NA
1104|04447	hypothetical protein CGGC5_2571	0	4.96804	4.77206	9.69793	8.59847	9.72926	0.256484	0	0.547922	12.8462	12.0689	21.7766	4.58979	NA	5.31857	0.0494213	3.10038	NA	0.72878	NA	-1.48941	NA	-2.21819	NA
1104|04453	sucrase ferredoxin-like family	0	0	0	0.570466	0.491341	0.249468	0	0	0	15.7366	11.4801	16.1568	2.16888	NA	6.8662	0.0121537	0	NA	4.69732	0.0209447	-2.16888	NA	-6.8662	NA
1104|04462	escrt-ii complex subunit	66.5868	52.1645	71.5809	3.13756	2.94805	2.74415	0	0.63125	0.365281	25.3712	26.1983	32.5478	2.74659	NA	5.94496	0.000700833	7.11943	5.48e-05	3.19837	NA	4.37283	0.0230702	1.17447	NA
1104|04466	hect-domain-containing protein	54.4801	84.4567	138.39	107.248	105.147	110.764	1479.14	1501.95	1460.39	58.4501	61.2274	48.7046	-3.77918	6.72e-109	-4.71815	7.08e-152	-3.99956	3.25e-28	-0.938967	NA	-0.22038	NA	0.718587	NA
1104|04476	glycerol-3-phosphate o-acyltransferase	6.05334	19.8722	14.3162	54.4795	33.9025	53.3862	6.66858	6.52292	4.38337	2.56923	0	2.10741	2.9853	NA	-1.82915	NA	1.1781	NA	-4.81445	0.0288218	-1.8072	NA	3.00725	NA
1104|04478	c6 finger domain-containing protein	0	37.2603	0	1.14093	1.22835	1.49681	0.256484	0	0	23.4443	31.2024	21.5424	2.74762	NA	6.92178	0.00229481	5.8972	NA	4.17416	NA	3.14958	NA	-1.02458	NA
1104|04489	c3hc zinc finger domain-containing protein	0	0	0	0.570466	0	0.498937	0	0	1.09584	76.4347	98.9058	120.591	-0.0261704	NA	7.6543	4.47e-09	-1.97168	NA	7.68047	2.42e-11	-1.94551	NA	-9.62598	0.0253788
1104|04498	fad binding domain-containing protein	0	2.48402	9.54412	39.3622	44.2207	41.6612	0.256484	0.210417	0	34.6847	27.6701	49.4071	7.22119	0.000244505	7.05739	6.18e-05	3.88091	NA	-0.163795	NA	-3.34028	NA	-3.17648	NA
1104|04499	stromal membrane-associated protein	0	2.48402	0	1.42617	1.71969	0.249468	0	0	0	57.4866	87.72	75.8668	3.32973	NA	9.20586	2.2e-05	2.93056	NA	5.87614	2.32e-10	-0.399169	NA	-6.27531	NA
1104|04500	carboxy- -muconate cyclase	6.05334	0	0	0.855699	0.737012	0.997873	9.23342	8.62709	8.94939	0	0	0	-3.19642	NA	-6.17977	0.00650661	-2.08029	NA	-2.98335	NA	1.11613	NA	4.09948	NA
1104|04501	integral membrane protein	0	2.48402	0	0	0.245671	0.498937	0.256484	0	0.182641	13.4885	12.0689	8.42965	0.459671	NA	5.39942	NA	1.8122	NA	4.93975	0.0338607	1.35253	NA	-3.58722	NA
1104|04503	ww-domain ligand protein	0	0	0	0	0	0	0	0	0	61.9828	67.409	144.475	0	NA	9.51434	3.26e-05	0	NA	9.51434	7.47e-06	0	NA	-9.51434	0.0179725
1104|04507	ubiquitin	6.05334	4.96804	14.3162	11.1241	15.4772	19.708	98.2333	88.1646	93.1467	1.92693	2.3549	0.702471	-2.584	NA	-5.70683	6.83e-18	-3.44447	NA	-3.12282	NA	-0.860465	NA	2.26236	NA
1104|04523	sh3 domain-containing protein	72.6401	29.8083	66.8089	1.99663	1.96536	2.24521	10.0029	6.94375	6.7577	4.81731	5.00416	9.36628	-1.87115	NA	-0.299686	NA	2.81654	NA	1.57147	NA	4.68769	0.0344538	3.11623	NA
1104|04524	cytochrome p450	12.1067	12.4201	4.77206	121.795	85.002	80.5783	0	0	0.182641	78.0405	90.958	110.054	9.01126	8.48e-07	8.96892	1.08e-07	5.73371	NA	-0.0423425	NA	-3.27755	NA	-3.23521	NA
1104|04527	hypothetical protein CGGC5_5226	42.3734	47.1964	76.353	0	0.245671	0.249468	0	0	0.365281	1.92693	2.06054	5.61977	0.233173	NA	3.75322	NA	7.81148	0.000561491	3.52004	NA	7.57831	2.76e-05	4.05826	NA
1104|04529	abc transporter	6.05334	12.4201	9.54412	10.2684	7.37012	8.73139	74.3803	72.3834	65.9332	5.13847	5.00416	4.21482	-2.994	NA	-3.85427	5.81e-09	-2.90776	NA	-0.860266	NA	0.0862497	NA	0.946516	NA
1104|04532	glutamyl-trna amidotransferase subunit a	30.2667	17.3882	23.8603	4.2785	3.19372	1.99575	194.671	220.096	188.12	20.5539	20.0166	25.0548	-5.93755	4.15e-43	-3.19224	2.86e-05	-3.06892	NA	2.74531	NA	2.86863	NA	0.123322	NA
1104|04537	major facilitator superfamily transporter	0	2.48402	0	0.855699	0.737012	0.748405	0.256484	0.210417	0.182641	43.677	62.6992	61.115	1.40657	NA	7.35619	1.58e-06	1.48054	NA	5.94962	4.83e-09	0.0739763	NA	-5.87565	NA
1104|04542	nacht and ankyrin domain protein	24.2134	72.0366	62.0368	19.9663	15.2316	14.2197	1.28242	1.05208	3.47017	148.373	126.576	117.781	3.01033	NA	5.99124	2.76e-10	4.68228	NA	2.98091	NA	1.67195	NA	-1.30896	NA
1104|04566	ubiquinol-cytochrome c reductase hinge protein	42.3734	29.8083	38.1765	24.8153	28.2521	33.1793	300.856	272.069	274.326	0	0.294362	0	-3.29063	3.61e-17	-10.3064	2.42e-16	-2.93634	NA	-7.0158	0.000822153	0.354287	NA	7.37008	NA
1104|04575	glycerol kinase	12.1067	32.2923	9.54412	32.2313	34.1482	33.4288	61.0432	45.6604	56.4359	5.13847	1.76617	3.98067	-0.706777	NA	-3.8601	2.3e-06	-1.58991	NA	-3.15332	NA	-0.883138	NA	2.27019	NA
1104|04579	related to heterokaryon incompatibility protein het-6	538.747	625.973	682.405	32.8018	30.9545	60.3713	518.098	518.256	491.851	15.0942	13.835	14.0494	-3.61794	3.95e-13	-5.13989	4.41e-32	0.273383	NA	-1.52195	NA	3.89133	0.00804188	5.41328	3.32e-14
1104|04590	ex11b	175.547	439.672	219.515	3731.99	3211.16	4405.86	570.933	563.286	649.287	4.81731	7.35906	4.21482	2.66952	NA	-6.73332	2e-44	-1.09498	NA	-9.40284	2.01e-82	-3.76451	0.0480452	5.63834	2.26e-10
1104|04603	---NA---	18.16	47.1964	52.4927	219.059	170.004	168.89	1.02594	3.15625	2.73961	282.937	214.002	369.734	6.25771	2.49e-08	6.8927	4.06e-17	4.01812	NA	0.634997	NA	-2.23959	NA	-2.87459	NA
1104|04605	hypothetical protein CGLO_02469	24.2134	7.45206	42.9486	5.9899	4.1764	6.23671	89.5129	87.7438	92.0508	3.5327	2.94362	7.02471	-4.00662	2.51e-09	-4.2806	7.74e-08	-1.84651	NA	-0.273976	NA	2.16011	NA	2.43408	NA
1104|04606	hypothetical protein CGLO_02469	0	2.48402	0	0	0	0	26.1614	28.6167	27.944	0	0	0	-7.79176	4.96e-05	-7.79176	0.000135354	-4.8612	NA	0	NA	2.93056	NA	2.93056	NA
1104|04616	---NA---	18.16	47.1964	42.9486	0	0	0	20.7752	17.2542	18.6293	81.5732	67.7034	124.571	-7.24878	7.37e-05	2.26546	NA	0.9302	NA	9.51424	1.81e-07	8.17898	NA	-1.33526	NA
1104|04621	phospholipase d	0	2.48402	0	0	0	0	0.769452	0.63125	0.365281	6.42308	7.94779	12.6445	-2.51331	NA	3.67732	NA	0.417248	NA	6.19063	0.0284976	2.93056	NA	-3.26007	NA
1104|04628	methionine permease	151.334	226.046	238.603	874.81	983.174	974.174	44.8847	47.1334	37.2587	568.122	531.324	413.053	4.44938	0.014021	3.54458	NA	2.24913	NA	-0.904801	NA	-2.20025	NA	-1.29545	NA
1104|04632	serine threonine protein kinase	12.1067	14.9041	14.3162	26.2414	18.9166	15.7165	0	0.210417	0	0.642308	2.64926	1.87326	6.70909	0.0141399	3.2423	NA	6.15451	NA	-3.46679	NA	-0.554584	NA	2.9122	NA
1104|04635	ammonium transporter	6.05334	14.9041	9.54412	80.1505	70.5075	66.1091	0	0	0	56.5231	63.2879	114.034	9.17753	5.2e-05	9.28676	6.33e-06	6.36348	NA	0.109228	NA	-2.81405	NA	-2.92328	NA
1104|04639	serine threonine protein kinase	12.1067	2.48402	0	0	0.491341	0.498937	5.38616	10.3104	7.85354	0.963463	0.588725	0	-4.13126	0.0289721	-3.63396	NA	-0.676866	NA	0.497302	NA	3.45439	NA	2.95709	NA
1104|04641	mfs monosaccharide transporter	18.16	4.96804	14.3162	7.41606	7.86146	9.4798	1686.13	1752.35	1727.41	0.963463	0	0	-7.68343	8e-235	-11.9143	7.57e-42	-7.09386	3.64e-25	-4.23089	NA	0.589577	NA	4.82047	NA
1104|04642	hypothetical protein CGGC5_8302	6.05334	12.4201	0	0	0	0.249468	8.72045	11.5729	10.2279	0	0	0	-5.62866	0.00143865	-6.3644	0.00440402	-0.712986	NA	-0.735738	NA	4.91567	NA	5.65141	NA
1104|04649	amidohydrolase	139.227	59.6165	81.1251	84.9995	59.4523	71.0985	510.147	488.588	506.462	0	0	0.702471	-2.80171	NA	-10.4484	9.72e-28	-2.42504	NA	-7.64674	1.16e-07	0.376663	NA	8.0234	9.39e-08
1104|04651	nacht and ankyrin domain protein	6.05334	24.8402	0	57.0466	46.4317	54.883	1.02594	2.10417	0.182641	47.852	68.2921	101.156	5.42775	NA	5.88329	0.000217328	3.0839	NA	0.455542	NA	-2.34385	NA	-2.79939	NA
1104|04655	heterokaryon incompatibility protein	42.3734	9.93609	9.54412	7.41606	2.94805	0.997873	16.6715	20.4104	18.0814	0	0	0.234157	-2.24242	NA	-6.51053	0.000622531	0.164095	NA	-4.2681	NA	2.40652	NA	6.67462	NA
1104|04659	arginine deiminase type-3	587.174	730.302	677.633	355.971	373.665	364.224	17.6974	20.2	20.0905	159.614	161.016	110.522	4.22873	NA	2.88633	NA	5.09554	1.46e-08	-1.3424	NA	0.866817	NA	2.20922	NA
1104|04664	zinc carboxypeptidase	127.12	69.5526	133.618	0	0	0	0	0	0	0	0	0	0	NA	0	NA	9.78427	0.000163687	0	NA	9.78427	2.61e-05	9.78427	7.49e-05
1104|04666	glycosyl hydrolase	24.2134	34.7763	33.4044	1.99663	2.70238	3.74202	2.56484	1.68333	0.547922	48.1731	47.9811	46.1289	0.76966	NA	4.78595	0.00388347	4.1651	NA	4.01629	0.000354586	3.39544	NA	-0.620846	NA
1104|04679	fasciclin domain-containing protein	0	7.45206	0	0	0	0.498937	0.256484	0	0	39.8231	32.6742	77.0376	0.468783	NA	7.89113	7.03e-05	3.63165	NA	7.42235	3.34e-06	3.16287	NA	-4.25948	NA
1104|04681	phosphoglycerate mutase	6.05334	7.45206	4.77206	3.13756	2.70238	1.74628	1.5389	1.2625	0.547922	206.181	228.72	217.298	1.09601	NA	7.45302	1.66e-22	2.32432	NA	6.35701	2.86e-33	1.22831	NA	-5.1287	0.00173121
1104|04694	bar domain-containing protein	0	4.96804	0	0.570466	0.491341	0.748405	8.20749	6.52292	5.47922	0	0	0	-3.23572	NA	-5.77853	0.0165797	-1.94583	NA	-2.54281	NA	1.28989	NA	3.8327	NA
1104|04698	cyclin ccl1	12.1067	4.96804	9.54412	0.570466	1.22835	3.24309	114.648	126.46	121.821	0	0	0	-6.06757	4.87e-29	-9.92008	1.2e-08	-3.75048	0.00711775	-3.85251	NA	2.31709	NA	6.1696	NA
1104|04705	amidohydrolase family protein	12.1067	12.4201	9.54412	53.0534	42.501	60.6208	0	0	0	0	0	1.17078	8.70552	0.000357204	2.04338	NA	6.5213	NA	-6.66214	1.4e-05	-2.18422	NA	4.47792	NA
1104|04709	gmc oxidoreductase	0	14.9041	4.77206	49.3453	31.6915	43.4075	3.59077	3.99792	3.10489	199.758	176.617	204.653	3.4953	NA	5.715	4.86e-12	0.857217	NA	2.2197	NA	-2.63808	NA	-4.85778	0.0162835
1104|04715	3-alpha-(or 20-beta)-hydroxysteroid dehydrogenase	48.4267	62.1005	157.478	19.6811	11.0552	9.23033	5.89913	6.3125	4.56601	1.60577	0.588725	3.98067	1.23384	NA	-1.38883	NA	3.96778	NA	-2.62267	NA	2.73394	NA	5.3566	0.0212747
1104|04718	hypothetical protein CGGC5_8321	6.05334	17.3882	0	0.855699	2.70238	0.748405	18.4668	24.6188	18.9946	3.21154	4.41544	1.87326	-3.73779	0.00219611	-2.66094	NA	-1.39086	NA	1.07685	NA	2.34692	NA	1.27007	NA
1104|04727	hypothetical protein CGLO_17474	102.907	233.498	109.757	165.435	155.018	204.564	575.037	551.713	536.781	8.99232	5.00416	4.44898	-1.66311	NA	-6.46613	6.81e-46	-1.89772	NA	-4.80302	6.84e-06	-0.234615	NA	4.56841	0.00170626
1104|04728	cfem domain-containing protein	284.507	186.302	195.655	0	0	0	0	0.210417	0	0	0	0	-0.642573	NA	-0.642573	NA	10.1537	7.7e-08	0	NA	10.7962	3.58e-07	10.7962	1.58e-06
1104|04738	alcohol dehydrogenase	157.387	260.822	224.287	5.41943	10.0725	7.73352	0	0	0.730562	6.42308	8.83087	6.08808	4.41596	NA	4.29598	NA	9.18361	2.19e-12	-0.119986	NA	4.76764	1.23e-07	4.88763	8.19e-06
1104|04739	fad dependent oxidoreductase	36.3201	57.1325	38.1765	120.368	126.766	157.165	220.576	209.365	206.201	17.3423	22.0772	14.7519	-0.653437	NA	-3.54464	2.99e-12	-2.26962	NA	-2.89121	NA	-1.61618	NA	1.27503	NA
1104|04742	integral membrane protein	998.801	871.892	1317.09	18.2549	22.356	29.9362	10.0029	10.9417	8.03618	56.5231	105.97	73.057	1.27259	NA	3.00662	NA	6.76294	1.84e-20	1.73402	NA	5.49034	3.86e-18	3.75632	NA
1104|04744	---NA---	115.013	178.85	162.25	0.570466	0	0.748405	0.256484	0.210417	0.730562	1.92693	4.12107	4.44898	0.107298	NA	2.78952	NA	8.18141	2.42e-10	2.68222	NA	8.07411	1.65e-13	5.39189	1.16e-06
1104|04747	restculine oxidase	2796.64	1691.62	1856.33	71.8788	44.9577	86.316	1954.41	1893.75	1869.33	6.10193	6.18161	7.49302	-4.81218	7.46e-25	-8.14844	1.87e-76	0.150138	NA	-3.33626	NA	4.96232	2.16e-10	8.29858	8.52e-52
1104|04750	chitin deacetylase precursor	260.294	163.945	138.39	39.3622	38.816	33.9277	0.769452	0.210417	0.730562	21.5173	27.9644	20.3717	5.75319	0.00282095	5.07364	0.0180081	8.07666	1.16e-12	-0.679552	NA	2.32347	NA	3.00302	NA
1104|04753	adaptor complexes medium subunit family protein	181.6	238.466	195.655	16.8288	16.9513	20.7059	2.56484	2.94583	1.46112	16.3789	11.7745	13.3469	2.90059	NA	2.51091	NA	6.3899	6.13e-12	-0.389678	NA	3.4893	NA	3.87898	NA
1104|04754	tetratricopeptide repeat domain containing protein	369.254	521.645	539.243	66.1741	69.0334	52.6378	3.33429	3.57709	4.74865	20.875	24.4321	19.435	3.96711	NA	2.4358	NA	6.89315	1.61e-26	-1.53131	NA	2.92604	NA	4.45736	1.02e-06
1104|04758	hypothetical protein CGGC5_8293	12.1067	0	9.54412	1.99663	1.71969	0.498937	0	0	0	459.893	332.63	462.46	3.61361	NA	11.7089	3.73e-10	5.87616	NA	8.09531	1.2e-35	2.26255	NA	-5.83276	8.46e-06
1104|04766	hypothetical protein CGGC5_8280	0	2.48402	0	0.285233	0	0	0.769452	0.841667	0.182641	23.1231	24.4321	48.2363	-1.71582	NA	5.47059	0.014459	0.398651	NA	7.18642	0.000101327	2.11447	NA	-5.07194	NA
1104|04775	hypothetical protein GLRG_00958	466.107	389.991	467.662	117.801	91.1438	116.751	1537.88	1485.75	1446.33	14.7731	27.9644	32.5478	-3.77712	1.02e-14	-5.8847	2.22e-50	-1.75533	NA	-2.10758	NA	2.02179	NA	4.12937	NA
1104|04778	family nucleoside transporter	562.961	402.411	429.486	290.367	346.15	359.983	1716.39	1743.93	1747.69	31.7943	27.0813	25.5231	-2.38535	NA	-5.94108	9.75e-131	-1.90033	NA	-3.55572	NA	0.485021	NA	4.04075	0.00779286
1104|04782	glycolipid anchored surface protein	60.5334	79.4887	100.213	281.525	271.22	223.274	55.144	65.4396	53.879	1132.39	1052.64	1434.68	2.15077	NA	4.37194	0.00171185	0.460683	NA	2.22116	NA	-1.69009	NA	-3.91125	8.15e-06
1104|04790	baculoviral iap repeat-containing protein 3	18.16	12.4201	14.3162	23.3891	24.5671	22.2027	4.61671	3.99792	3.10489	79.3251	70.647	97.8776	2.54396	NA	4.35922	0.0498917	1.90424	NA	1.81526	NA	-0.639719	NA	-2.45498	NA
1104|04801	hypothetical protein CGGC5_8298	520.587	702.978	711.037	114.664	116.448	123.237	446.026	419.781	437.059	39.1808	60.933	51.5145	-1.87734	NA	-3.09993	1.13e-07	0.570213	NA	-1.22259	NA	2.44755	NA	3.67014	NA
1104|04803	heterokaryon incompatibility protein	12.1067	44.7124	38.1765	17.114	18.1796	21.9532	103.62	91.1105	102.827	9.95578	8.83087	6.08808	-2.37029	NA	-3.56064	1.62e-08	-1.64337	NA	-1.19035	NA	0.726929	NA	1.91728	NA
1104|04805	flavin-binding monooxygenase	0	4.96804	0	0.570466	0.491341	1.24734	11.2853	11.1521	9.13203	0.321154	0.588725	0	-3.57303	0.0265359	-4.63586	0.00628218	-2.57983	NA	-1.06283	NA	0.993197	NA	2.05603	NA
1104|04812	amidase family protein	36.3201	89.4248	47.7206	146.895	158.212	187.351	8.46397	10.7313	9.31467	366.116	488.936	382.612	4.09271	NA	5.4216	6.94e-17	2.58938	NA	1.32889	NA	-1.50333	NA	-2.83222	NA
1104|04836	hypothetical protein CGLO_14124	48.4267	49.6804	76.353	240.452	241.74	227.266	7.951	8.8375	7.12298	176.635	181.033	179.13	4.86925	3.56e-06	4.46716	1.51e-05	2.84777	NA	-0.402091	NA	-2.02148	NA	-1.61939	NA
1104|04843	copper-translocating p-type atpase	127.12	131.653	81.1251	48.7749	59.2066	62.1176	486.293	467.546	535.319	21.5173	30.6137	18.2642	-3.12724	2.75e-12	-4.39557	4.16e-33	-2.13009	NA	-1.26834	NA	0.997142	NA	2.26548	NA
1104|04844	integral membrane protein	1434.64	1545.06	1145.29	70.4526	63.6287	63.365	5.89913	5.47084	4.56601	81.252	90.6636	63.9248	3.60028	NA	3.85619	NA	7.98254	1.08e-62	0.255906	NA	4.38226	4.12e-13	4.12635	0.000351465
1104|04845	hypothetical protein CGGC5_8287	1016.96	837.115	758.758	307.196	346.887	359.983	647.878	721.098	745.356	53.6328	59.4612	38.1676	-1.05977	NA	-3.80177	4.27e-20	0.305365	NA	-2.742	NA	1.36514	NA	4.10713	0.000840135
1104|04858	hypothetical protein CGGC5_8282	18.16	7.45206	19.0882	27.0971	17.6883	17.2133	0	0.63125	0	35.327	34.146	39.8067	5.95388	0.0252067	6.76783	6.08e-05	5.48528	NA	0.813957	NA	-0.468601	NA	-1.28256	NA
1104|04861	ubiquitin-conjugating enzyme	102.907	74.5206	76.353	9.98316	13.5119	12.7229	75.1498	93.6355	80.5445	7.7077	10.3027	7.96134	-2.77059	NA	-3.24453	7.95e-05	0.025488	NA	-0.473941	NA	2.79607	NA	3.27002	NA
1104|04865	tetratricopeptide repeat domain containing protein	6.05334	12.4201	4.77206	13.406	9.82682	10.9766	3.33429	3.15625	4.01809	249.537	310.847	228.069	1.66796	NA	6.17948	5.09e-22	1.11788	NA	4.51152	1.34e-19	-0.550081	NA	-5.0616	0.000756539
1104|04876	major facilitator superfamily transporter	0	2.48402	0	0.285233	1.71969	1.49681	0.256484	0	0.182641	17.0212	15.6012	18.4984	2.25152	NA	5.98306	0.0107074	1.8122	NA	3.73154	NA	-0.439321	NA	-4.17086	NA
1104|04880	multicopper oxidase	12.1067	17.3882	14.3162	2.28187	1.22835	2.74415	40.5245	37.4542	45.4775	8.02886	7.94779	5.85392	-4.22336	3.28e-10	-2.47938	NA	-1.48671	NA	1.74398	NA	2.73665	NA	0.992669	NA
1104|04881	glycosyl hydrolase family 6	108.96	121.717	162.25	13.406	13.7576	15.2176	157.225	175.698	157.801	7.38655	4.12107	2.10741	-3.52181	1.74e-16	-5.13354	3.33e-29	-0.320375	NA	-1.61173	NA	3.20144	NA	4.81317	1.41e-05
1104|04892	hypothetical protein CGGC5_8301	6.05334	2.48402	33.4044	3.13756	5.40475	8.23245	38.9856	43.7667	42.5553	0.963463	1.76617	0.702471	-2.87352	NA	-5.04494	2.58e-07	-1.57048	NA	-2.17142	NA	1.30304	NA	3.47446	NA
1104|04895	hypothetical protein CGLO_15324	12.1067	22.3562	9.54412	2.28187	0.982682	0.997873	1.02594	0.841667	2.00905	50.7424	37.9728	56.9001	0.1253	NA	5.10171	0.00609516	3.38388	NA	4.97641	5.47e-06	3.25858	NA	-1.71783	NA
1104|04896	pyrimidine 5 -nucleotidase	6.05334	24.8402	0	92.7008	77.6319	90.8065	0.256484	0.841667	0.730562	186.269	168.375	253.826	6.89081	2.01e-07	8.11	4.61e-17	3.8267	NA	1.21919	NA	-3.0641	NA	-4.28329	NA
1104|04897	hypothetical protein CGGC5_8290	60.5334	49.6804	57.2647	2.5671	0.737012	2.99362	0.256484	0	0	2.56923	1.47181	1.40494	3.40146	NA	3.20445	NA	8.05424	0.0003289	-0.197013	NA	4.65278	0.0209521	4.8498	0.0461068
1104|04906	---NA---	266.347	315.471	353.133	49.0601	42.9924	47.6484	671.731	709.315	706.454	16.7	18.8392	13.5811	-3.89775	6.48e-78	-5.3986	2.96e-113	-1.1585	NA	-1.50084	NA	2.73926	NA	4.2401	1.29e-05
1104|04909	---NA---	18.16	39.7443	57.2647	51.6272	30.9545	28.1899	0	0	0	0	0	0	8.21136	0.00171274	0	NA	8.26734	NA	-8.21136	0.00131594	0.0559798	NA	8.26734	NA
1104|04918	24-dehydrocholesterol reductase precursor	78.6934	39.7443	23.8603	0.855699	0.491341	2.24521	42.3198	44.8188	52.7831	1.92693	2.64926	4.9173	-5.1442	1.22e-09	-3.82951	0.0018146	0.0242319	NA	1.31469	NA	5.16843	NA	3.85374	NA
1104|04920	chalcone-flavanone isomerase	36.3201	22.3562	52.4927	0.570466	0.245671	0.997873	1156.23	1163.82	1018.95	0	0.294362	0.702471	-10.5751	2.47e-59	-11.2493	1.21e-40	-4.90389	9.31e-22	-0.674173	NA	5.67119	NA	6.34536	NA
1104|04926	bag domain-containing protein	30.2667	27.3242	28.6324	11.4093	14.7402	12.7229	0.256484	0	0.182641	18.9481	17.9561	10.0687	5.59121	NA	5.86191	0.01373	6.73295	NA	0.270703	NA	1.14174	NA	0.871037	NA
1104|04933	rna exonuclease	0	0	0	16.2583	15.2316	14.4692	0	0	0.182641	0.321154	0.588725	0.468314	6.37659	0.0406164	1.65258	NA	-0.572445	NA	-4.72402	NA	-6.94904	NA	-2.22502	NA
1104|04936	geranylgeranyl pyrophosphate synthetase	12.1067	0	14.3162	1.7114	1.22835	1.24734	0.512968	0	0	236.048	204.582	245.396	2.36112	NA	9.59433	4.53e-13	4.91547	NA	7.23321	5.72e-29	2.55435	NA	-4.67886	0.00152101
1104|04945	periplasmic beta-glucosidase	0	2.48402	4.77206	10.2684	6.87878	11.725	0.769452	0.841667	0.730562	26.977	41.2107	42.8507	3.42838	NA	5.35793	0.00260378	1.49004	NA	1.92955	NA	-1.93834	NA	-3.86789	NA
1104|04958	amino acid permease	411.627	586.229	248.147	0.285233	0.245671	0.249468	0.256484	0	0.182641	0.642308	0.294362	0	0.505036	NA	0.688084	NA	10.5802	2.36e-12	0.183048	NA	10.0752	7.18e-17	9.89212	5.09e-15
1104|04974	phospholipid methyltransferase	0	24.8402	23.8603	69.0264	52.8192	61.6187	122.086	129.196	118.534	7.38655	4.7098	5.85392	-1.00982	NA	-4.33636	1.92e-17	-2.91519	NA	-3.32654	NA	-1.90537	NA	1.42117	NA
1104|04977	cyanide hydratase	744.561	921.572	682.405	3709.17	3366.67	2675.3	233.657	241.138	226.474	8242.74	6224.59	8997.71	3.79682	NA	5.06365	3.35e-11	1.74318	NA	1.26684	NA	-2.05363	NA	-3.32047	0.00444432
1104|04986	major facilitator superfamily transporter	768.774	1080.55	858.971	3238.25	3151.71	2504.16	127.473	127.092	131.684	10030.3	9683.35	10795.8	4.52391	0.00705792	6.3022	3.02e-68	2.80859	NA	1.77829	NA	-1.71533	NA	-3.49362	1.47e-07
1104|04987	mfs sugar transporter	48.4267	86.9408	90.6692	55.05	70.5075	70.3501	331.121	329.092	322.361	18.3058	24.7264	19.2009	-2.32418	NA	-3.97269	1.55e-27	-2.11817	NA	-1.64851	NA	0.206017	NA	1.85453	NA
1104|04991	hypothetical protein CGGC5_8271	0	0	0	39.0769	41.5183	48.1474	0	0.420834	0.182641	112.083	143.355	313.302	7.04394	0.000637173	9.18397	2.42e-11	-1.38364	NA	2.14003	NA	-8.42758	NA	-10.5676	0.0060929
1104|04997	60s ribosomal protein l16	30.2667	19.8722	9.54412	1597.31	1610.13	1837.58	278.029	246.819	309.393	79.6462	62.1105	25.0548	2.59578	NA	-2.31965	NA	-3.79668	0.0011677	-4.91544	5.74e-06	-6.39247	2.21e-11	-1.47703	NA
1104|05019	hypothetical protein CGGC5_8268	36.3201	59.6165	23.8603	117.231	109.815	131.47	1067.74	1085.96	1113.01	3.85385	6.18161	3.04404	-3.18639	8.1e-28	-7.92377	2.28e-127	-4.76483	1.16e-22	-4.73738	3.86e-08	-1.57844	NA	3.15894	NA
1104|05028	duf1337 domain-containing protein	48.4267	19.8722	23.8603	109.53	85.9847	104.527	8.46397	7.78542	14.246	3.5327	3.53235	2.34157	3.28267	NA	-1.65808	NA	1.58377	NA	-4.94075	4.32e-05	-1.6989	NA	3.24184	NA
1104|05032	hypothetical protein CGLO_03111	121.067	42.2284	71.5809	24.8153	26.7781	33.6782	1.28242	1.89375	1.27848	56.202	54.7514	56.1977	4.1484	NA	5.11632	0.000481187	5.60614	0.0105925	0.967918	NA	1.45773	NA	0.489816	NA
1104|05037	extracellular sulfatase sulf-2	42.3734	34.7763	28.6324	91.5598	81.8083	72.3458	8.46397	6.3125	4.9313	155.117	123.927	204.887	3.61515	NA	4.59189	0.00686215	2.40217	NA	0.97674	NA	-1.21298	NA	-2.18972	NA
1104|05042	alpha beta hydrolase fold protein	460.054	253.37	276.78	33.3723	32.1828	34.6761	733.544	738.773	692.208	14.1308	19.4279	17.0935	-4.42751	1.51e-35	-5.40689	1.89e-48	-1.12796	NA	-0.979382	NA	3.29955	NA	4.27893	0.00639334
1104|05049	major facilitator superfamily transporter	6.05334	29.8083	9.54412	0	0	0	10.5158	14.7292	10.2279	1.28462	2.06054	0	-6.57885	0.0014238	-3.26845	NA	0.352852	NA	3.3104	NA	6.93171	NA	3.62131	NA
1104|05053	glutamyl-trna amidotransferase subunit a	0	2.48402	0	0.285233	0	0	0	0	0	19.5904	10.8914	30.6746	0.816085	NA	7.35829	0.00548086	2.93056	NA	6.5422	0.00196601	2.11447	NA	-4.42773	NA
1104|05065	aaa family	0	0	0	19.9663	11.3008	17.4628	0	0	0	0.321154	1.76617	0.936628	7.03283	0.0269941	3.18013	NA	0	NA	-3.8527	NA	-7.03283	NA	-3.18013	NA
1104|05068	hypothetical protein CGGC5_8270	0	0	0	0	0.245671	0	71.3025	51.9729	52.6005	0	0.294362	0	-8.14959	1.38e-08	-8.04063	1.3e-07	-8.87652	0.016746	0.10896	NA	-0.726937	NA	-0.835897	NA
1104|05071	major facilitator superfamily transporter	78.6934	114.265	95.4412	524.259	619.09	591.988	20.5187	19.5688	23.9259	54.9174	42.9769	37.4651	4.75258	4.12e-05	1.07591	NA	2.16507	NA	-3.67667	NA	-2.58751	NA	1.08916	NA
1104|05075	major facilitator superfamily transporter	0	0	0	4.56373	1.47402	1.99575	0	0	0	23.1231	15.0125	18.7326	4.48689	NA	7.25407	0.00592539	0	NA	2.76718	NA	-4.48689	NA	-7.25407	NA
1104|05076	pectate lyase	6.05334	2.48402	9.54412	0.285233	0	0	5.38616	5.68125	2.55697	17.6635	8.83087	16.391	-4.40624	NA	1.62768	NA	0.398765	NA	6.03393	0.00500816	4.80501	NA	-1.22892	NA
1104|05078	hypothetical protein CGGC5_8258	42.3734	54.6485	90.6692	9.98316	11.3008	8.98086	0.512968	0.63125	0	78.6828	73.2963	194.35	4.33401	NA	7.83423	4.75e-09	6.95177	0.000611857	3.50022	NA	2.61776	NA	-0.882466	NA
1104|05080	glutaredoxin	6.05334	2.48402	9.54412	0.285233	0.245671	0	0	0	0	14.4519	19.1336	35.5919	1.27247	NA	7.53506	0.00317321	5.62109	NA	6.2626	0.000713658	4.34863	NA	-1.91397	NA
1104|05083	methyltransferase domain-containing protein	42.3734	114.265	38.1765	5.9899	5.40475	3.49256	407.04	423.569	508.654	9.63463	9.71396	4.9173	-6.45574	2.03e-42	-5.76465	8.5e-29	-2.77889	NA	0.691091	NA	3.67684	NA	2.98575	NA
1104|05088	f-box domain-containing protein	36.3201	34.7763	23.8603	32.2313	27.5151	22.7016	0	0	0	79.6462	80.361	171.871	7.787	0.00401998	9.79118	9.27e-07	7.98992	NA	2.00418	NA	0.202923	NA	-1.80126	NA
1104|05090	hypothetical protein CGLO_10373	12.1067	32.2923	38.1765	117.801	141.506	95.7958	2.05187	4.41875	2.92225	92.4924	90.958	68.608	5.18557	0.00062914	4.69171	0.00352682	3.08613	NA	-0.493859	NA	-2.09944	NA	-1.60558	NA
1104|05101	ankyrin repeat protein	18.16	9.93609	4.77206	1.99663	2.70238	2.24521	0	0.420834	0.547922	139.381	94.196	103.029	2.44542	NA	7.97025	4.26e-11	4.62872	NA	5.52483	3.95e-14	2.1833	NA	-3.34154	NA
1104|05107	mucin-desulfating sulfatase (n-acetylglucosamine-6-sulfatase)	248.187	101.845	124.074	1.99663	1.96536	6.23671	239.043	241.769	223.369	0	0	0	-6.05816	4.08e-20	-10.8756	5.01e-11	-0.570366	NA	-4.81745	NA	5.4878	4.81e-06	10.3052	6.77e-07
1104|05110	---NA---	66.5868	32.2923	62.0368	10.5536	8.3528	8.23245	0	0	0	4.81731	11.7745	29.9721	6.19713	NA	6.96775	0.0119945	8.74856	0.00146573	0.770624	NA	2.55143	NA	1.78081	NA
1104|05112	glu leu phe val dehydrogenase family protein	0	4.96804	4.77206	0	0.491341	0	0	0	0	16.3789	19.7223	23.884	1.20804	NA	7.33056	0.00421402	4.75348	NA	6.12252	0.000689318	3.54543	NA	-2.57709	NA
1104|05116	serine threonine-protein phosphatase 6 regulatory ankyrin repeat subunit b	187.654	106.813	76.353	51.0567	39.7986	49.3947	254.432	231.879	247.478	12.525	15.6012	15.4544	-2.38425	NA	-4.06198	2.47e-16	-0.983927	NA	-1.67774	NA	1.40032	NA	3.07806	NA
1104|05121	proteinase inhibitor kazal	0	0	0	1.42617	1.47402	1.24734	0	0	0.547922	59.7347	47.098	46.1289	2.29285	NA	7.37628	2.99e-06	-1.29932	NA	5.08343	1.32e-07	-3.59217	NA	-8.6756	NA
1104|05123	hypothetical protein NECHADRAFT_35144	0	4.96804	9.54412	20.822	29.2348	20.4564	0.769452	0	0	83.8212	84.482	145.88	5.95282	0.0168924	8.10253	3.8e-09	3.70134	NA	2.14971	NA	-2.25148	NA	-4.40119	NA
1104|05127	gmc oxidoreductase	66.5868	67.0686	85.8971	142.617	115.465	129.724	0.256484	0.841667	0.182641	195.583	263.16	158.993	7.87306	3.14e-11	8.5442	1.92e-17	7.05336	7.15e-06	0.671138	NA	-0.819699	NA	-1.49084	NA
1104|05130	cfem domain-containing protein	447.947	375.087	319.728	36.5098	39.0616	42.6591	558.878	558.025	563.446	50.4212	47.9811	41.4458	-3.82484	4.96e-59	-3.58329	4.19e-29	-0.556084	NA	0.241552	NA	3.26876	NA	3.0272	NA
1104|05132	hypothetical protein CGGC5_8241	60.5334	44.7124	57.2647	0.855699	0.737012	0.498937	25.6484	32.825	34.8843	0	0.294362	0.234157	-5.24793	1.93e-09	-6.69685	7.78e-07	0.797234	NA	-1.44892	NA	6.04516	4.77e-06	7.49409	4.01e-05
1104|05135	integral membrane protein	24.2134	47.1964	19.0882	6.27513	5.40475	7.73352	30.0086	25.8813	29.9531	0	0	0.468314	-2.12333	NA	-6.67577	1.5e-06	0.0758642	NA	-4.55244	NA	2.1992	NA	6.75164	NA
1104|05136	integral membrane protein	0	0	0	0.570466	0.491341	0.748405	26.6743	20.4104	17.8988	2.56923	0.588725	2.34157	-4.90253	8.17e-06	-3.47583	NA	-7.44534	NA	1.4267	NA	-2.54281	NA	-3.96951	NA
1104|05142	c6 transcription factor	6.05334	14.9041	4.77206	21.1073	25.0584	25.1963	0	0	0	5.45962	5.00416	8.89796	7.57968	0.00661878	5.71785	NA	6.12127	NA	-1.86183	NA	-1.45842	NA	0.403416	NA
1104|05147	c6 zinc finger protein	6.05334	0	4.77206	8.27176	6.63311	9.72926	308.807	288.692	265.194	57.8078	50.9247	92.2578	-5.10895	3.72e-24	-2.09966	NA	-6.26785	8.27e-06	3.00929	NA	-1.1589	NA	-4.16819	NA
1104|05161	family taurine catabolism dioxygenase	0	2.48402	14.3162	0	0.245671	0	0.256484	0.210417	0	131.673	126.282	116.376	-0.439822	NA	8.79789	7.28e-10	4.35053	NA	9.23771	4.2e-10	4.79036	NA	-4.44736	0.0488586
1104|05166	membrane protein	381.361	270.758	238.603	121.224	114.728	133.715	654.803	715.417	648.009	23.7654	26.1983	16.1568	-2.4476	NA	-4.92396	2.13e-51	-1.1797	NA	-2.47636	NA	1.26789	NA	3.74425	NA
1104|05168	predicted protein	230.027	96.8768	85.8971	28.5233	25.3041	23.2006	99.2593	97.8438	84.0147	312.804	238.728	351.704	-1.86264	NA	1.6826	NA	0.553659	NA	3.54524	0.0276305	2.4163	NA	-1.12895	NA
1104|05179	quinate permease	72.6401	74.5206	52.4927	0.855699	1.96536	0.748405	64.3775	78.275	85.6584	17.0212	12.0689	19.6692	-5.85739	4.22e-18	-2.21857	NA	-0.193162	NA	3.63882	NA	5.66423	1.53e-06	2.02541	NA
1104|05180	dimethylaniline monooxygenase 2	24.2134	12.4201	47.7206	0.570466	0.245671	1.74628	27.4438	41.8729	36.8934	30.8308	32.6742	30.6746	-5.18131	5.14e-10	-0.172786	NA	-0.331076	NA	5.00853	2.11e-05	4.85024	NA	-0.15829	NA
1104|05200	high affinity methionine permease	6.05334	4.96804	4.77206	6.56036	7.61579	5.4883	180.308	190.848	199.809	0	0	0.234157	-4.83343	4.81e-42	-9.87332	1.28e-13	-5.1431	6.36e-05	-5.03989	NA	-0.309662	NA	4.73022	NA
1104|05204	isoflavone reductase	284.507	308.019	314.956	118.657	172.952	153.423	1179.57	1190.33	1313.92	147.41	173.085	88.5113	-3.04815	NA	-3.16983	9.85e-05	-2.02081	NA	-0.12168	NA	1.02734	NA	1.14902	NA
1104|05210	zinc-binding oxidoreductase	0	2.48402	4.77206	123.221	84.5107	94.0496	0	0	0	0	0.294362	0	9.65419	2.74e-05	0.835897	NA	4.34693	NA	-8.81829	8.5e-07	-5.30726	NA	3.51103	NA
1104|05215	major facilitator superfamily transporter	0	2.48402	0	0.855699	0.245671	0.249468	8.20749	8.20625	8.40147	1.60577	0	0.234157	-3.86749	0.0367327	-3.50753	NA	-3.13927	NA	0.359962	NA	0.728224	NA	0.368262	NA
1104|05216	#NAME?	102.907	91.9088	81.1251	25.671	18.1796	27.9405	1626.62	1519.42	1407.06	1.28462	1.47181	6.32224	-5.9795	1.56e-44	-8.91188	6.6e-72	-4.04258	8.03e-10	-2.93237	NA	1.93693	NA	4.8693	0.0120941
1104|05226	fad binding domain protein	12.1067	7.45206	0	3.4228	3.93073	3.99149	0.769452	0.210417	0.547922	35.6481	44.7431	44.4898	2.62279	NA	6.04062	3.22e-05	3.38902	NA	3.41783	NA	0.766238	NA	-2.6516	NA
1104|05231	cell wall protein	0	0	0	0	0	0	0	0	0.182641	15.4154	14.7181	14.2836	-0.572445	NA	6.32776	0.0140059	-0.572445	NA	6.90021	0.00600578	0	NA	-6.90021	NA
1104|05233	hypothetical protein CGLO_08372	169.494	151.525	62.0368	57.3319	59.698	62.6165	233.4	272.49	267.386	19.9116	24.1377	31.1429	-2.10351	NA	-3.35585	0.000119941	-1.01272	NA	-1.25234	NA	1.0908	NA	2.34313	NA
1104|05236	serine threonine-protein phosphatase 6 regulatory ankyrin repeat subunit b	671.921	474.448	362.677	30.5199	41.2727	52.6378	571.959	574.648	549.018	39.1808	26.787	25.0548	-3.76438	5.41e-11	-4.21384	3.45e-12	-0.168141	NA	-0.449453	NA	3.59624	NA	4.0457	NA
1104|05244	cytochrome p450 pisatin	78.6934	116.749	71.5809	21.3925	17.934	15.966	4.10374	4.41875	3.28753	117.864	130.991	180.769	2.19172	NA	5.14115	9.1e-06	4.45581	NA	2.94943	NA	2.26409	NA	-0.685343	NA
1104|05248	cytochrome p450	0	9.93609	9.54412	5.70466	5.89609	7.23458	206.213	177.381	167.299	0.321154	0	0	-4.8428	4.64e-34	-9.62913	2.05e-13	-4.79516	0.000153084	-4.78633	NA	0.0476347	NA	4.83397	NA
1104|05276	glycoside hydrolase family 18 protein	0	2.48402	0	0	0	0	0	0	0.182641	134.242	83.0102	111.693	-0.572445	NA	9.20594	1.96e-07	2.35811	NA	9.77839	6.68e-07	2.93056	NA	-6.84783	0.035618
1104|05280	hypothetical protein CGGC5_8467	0	0	0	4.84896	1.47402	3.74202	22.8271	21.0417	16.6203	0	0	0	-2.54347	NA	-7.34256	0.000416405	-7.34256	NA	-4.79909	NA	-4.79909	NA	0	NA
1104|05295	hypothetical protein CGGC5_8486	0	0	4.77206	24.53	28.0064	19.9575	0.256484	0	0.182641	2.56923	0.588725	1.6391	6.48391	0.00906696	2.66742	NA	2.66043	NA	-3.81649	NA	-3.82348	NA	-0.00698894	NA
1104|05298	c-4 methylsterol oxidase	24.2134	59.6165	33.4044	12.8355	14.7402	18.2112	37.4467	36.4021	39.4504	6.10193	1.47181	2.34157	-1.30013	NA	-3.46555	0.00363172	0.0490987	NA	-2.16542	NA	1.34923	NA	3.51464	NA
1104|05305	hypothetical protein CGGC5_8483	18.16	14.9041	19.0882	17.3992	15.7229	17.2133	315.475	311.206	333.502	31.152	34.4404	33.2503	-4.24352	1.3e-58	-3.2752	4.07e-14	-4.19273	2.08e-07	0.968314	NA	0.0507871	NA	-0.917527	NA
1104|05306	helix-turn-helix-domain containing protein type	60.5334	54.6485	81.1251	16.2583	15.7229	8.98086	2906.22	2813.9	2961.33	3.5327	5.88725	3.51235	-7.71442	3.49e-202	-9.34964	4.19e-162	-5.46406	6.77e-43	-1.63522	NA	2.25036	NA	3.88557	NA
1104|05311	hypothetical protein CGGC5_13194	84.7468	39.7443	66.8089	12.8355	11.0552	12.4734	2203.45	2029.05	1941.1	4.175	4.7098	2.57573	-7.39274	2.83e-218	-9.02693	5.27e-152	-5.00947	2.55e-37	-1.63419	NA	2.38327	NA	4.01747	NA
1104|05323	siderophore biosynthesis protein	108.96	146.557	186.11	101.258	99.0053	123.736	4.10374	4.62917	3.28753	29.225	40.3277	33.9528	4.70978	0.028137	3.06704	NA	5.15617	0.00191416	-1.64274	NA	0.446396	NA	2.08913	NA
1104|05342	hypothetical protein CGGC5_13187	986.695	665.718	816.023	18.8254	24.3214	27.192	26.1614	30.0896	34.1538	6.42308	9.12524	10.0687	-0.360378	NA	-1.8043	NA	4.7653	0.0345482	-1.44392	NA	5.12568	2.49e-17	6.5696	3.46e-32
1104|05344	integral membrane protein	121.067	193.754	205.199	221.056	229.702	243.731	739.7	809.052	820.604	69.0482	66.8203	22.0108	-1.76992	NA	-3.90441	8.37e-07	-2.18705	NA	-2.13449	NA	-0.417124	NA	1.71736	NA
1104|05351	cytochrome p450	472.161	394.959	252.919	135.486	134.627	136.709	2402.48	2473.45	2581.44	32.1154	39.4446	36.5285	-4.19494	1.73e-50	-6.10346	5.32e-123	-2.73471	NA	-1.90852	NA	1.46023	NA	3.36875	NA
1104|05360	duf89 domain-containing protein	230.027	178.85	319.728	0.285233	0.737012	0.249468	0	0.420834	0.182641	0.321154	1.17745	0.936628	0.750984	NA	1.52208	NA	9.54113	1.65e-11	0.7711	NA	8.79015	1.08e-16	8.01905	7.7e-16
1104|05369	signal peptidase i	60.5334	47.1964	33.4044	170.284	104.41	89.8086	0	1.05208	0.365281	572.297	497.178	870.596	7.66941	1.01e-08	10.0803	8.93e-26	6.30289	NA	2.4109	NA	-1.36652	NA	-3.77742	0.0388453
1104|05374	glycoside hydrolase	187.654	203.69	238.603	15.9731	16.2143	16.7144	26.1614	28.4063	31.7795	8.99232	6.18161	4.21482	-0.815494	NA	-2.13354	NA	2.86162	NA	-1.31805	NA	3.67711	NA	4.99516	3.3e-09
1104|05390	hypothetical protein CGGC5_8472	42.3734	91.9088	95.4412	0.285233	0.491341	0	0	0.210417	0.365281	0.321154	0.294362	0.234157	0.276549	NA	0.365338	NA	7.91905	1.03e-05	0.0887898	NA	7.6425	1.15e-07	7.55371	1.71e-06
1104|05392	metalloprotease	24.2134	42.2284	14.3162	16.8288	14.0032	12.4734	125.677	134.246	136.067	3.21154	4.12107	5.61977	-3.18177	4.79e-10	-4.89436	9.68e-23	-2.28847	NA	-1.71259	NA	0.893302	NA	2.60589	NA
1104|05408	iron manganese superoxide dismutase	6.05334	7.45206	4.77206	1.42617	2.70238	0.249468	0.769452	0.63125	0	21.1962	27.9644	40.9775	1.42045	NA	5.67166	0.0115751	3.39291	NA	4.25121	NA	1.97245	NA	-2.27876	NA
1104|05412	mfs aflatoxin efflux	1029.07	556.421	505.839	59.3285	49.6255	80.3288	892.564	962.025	899.322	27.2981	35.3235	31.377	-3.86021	1.22e-10	-4.86715	1.51e-18	-0.397001	NA	-1.00694	NA	3.46321	NA	4.47015	0.00456916
1104|05420	cytochrome p450 oxidoreductase	254.24	551.453	219.515	5.1342	7.86146	6.73564	11304	11996.3	11458	4.81731	5.29852	7.25887	-10.7555	5.39e-158	-10.9354	4.94e-144	-5.08285	3.61e-24	-0.179853	NA	5.67265	1.3e-12	5.85251	1.32e-10
1104|05421	methyltransferase domain-containing protein	18.16	19.8722	9.54412	42.785	43.975	41.9107	0.769452	0.420834	0.730562	20.2327	14.4238	20.1375	5.81271	0.00107049	4.58676	NA	4.38447	NA	-1.22595	NA	-1.42824	NA	-0.202287	NA
1104|05430	rta1 domain protein	12.1067	12.4201	14.3162	21.963	21.3733	20.7059	0.256484	0.420834	0.365281	23.1231	20.311	21.5424	5.50592	0.0437152	5.5267	0.00508066	4.78999	NA	0.0207763	NA	-0.71593	NA	-0.736706	NA
1104|05445	o-methyltransferase	36.3201	47.1964	100.213	0	0.245671	0.249468	0	0	0.547922	3.5327	3.53235	6.55639	-0.0849625	NA	3.92271	NA	7.6401	0.000267375	4.00767	NA	7.72507	9.01e-06	3.7174	NA
1104|05453	hypothetical protein CGGC5_8476	538.747	529.097	510.611	175.989	189.412	206.56	264.435	229.565	228.301	34.6847	37.384	34.1869	-0.336486	NA	-2.76073	NA	1.12744	NA	-2.42424	NA	1.46392	NA	3.88816	0.0239466
1104|05457	ankyrin repeat protein	12.1067	14.9041	4.77206	3.4228	4.66774	6.73564	0.256484	0.210417	0.365281	26.3346	35.3235	24.8206	3.65447	NA	6.16887	0.000570252	4.73546	NA	2.5144	NA	1.08099	NA	-1.43342	NA
1104|05458	metallo-beta-lactamase domain-containing protein	175.547	101.845	133.618	0	0	0	58.7348	59.9688	60.8193	70.3328	80.6553	65.5639	-8.90607	2.66e-08	0.270032	NA	1.19331	NA	9.1761	3.51e-07	10.0994	1.09e-07	0.923278	NA
1104|05459	epoxide hydrolase	181.6	131.653	95.4412	0	0	0	178.513	170.648	150.313	37.8962	33.5573	25.9914	-10.3804	8.77e-12	-2.35329	NA	-0.289146	NA	8.02709	5.15e-05	10.0912	8.69e-08	2.06415	NA
1104|05461	cytochrome p450 52a11	60.5334	49.6804	66.8089	0	0	0	508.608	504.79	540.433	16.0577	15.6012	17.5618	-12.017	1.93e-16	-4.96982	2.93e-68	-3.13112	NA	7.04718	0.0014719	8.88588	2.26e-05	1.8387	NA
1104|05464	ycii-related domain protein	187.654	154.009	209.971	720.499	783.444	958.208	0.769452	0.63125	0.547922	5.45962	2.94362	3.2782	10.0495	8.86e-36	2.37536	NA	7.89217	3.94e-13	-7.67419	4.78e-54	-2.15738	NA	5.51681	2.99e-10
1104|05477	4-coumarate- ligase	0	0	0	3.99326	2.94805	4.49043	0	0.63125	0.730562	47.5308	43.86	72.1203	2.7651	NA	6.56011	7.69e-06	-2.21148	NA	3.79501	0.0377636	-4.97658	NA	-8.77159	NA
1104|05481	hypothetical protein CSUB01_06645	72.6401	109.297	47.7206	27.6676	22.8474	30.1857	0.512968	1.05208	1.27848	5.45962	7.35906	7.72718	4.65479	NA	2.70047	NA	6.15929	0.000136851	-1.95433	NA	1.5045	NA	3.45882	NA
1104|05484	hypothetical protein GLRG_11757	429.787	221.078	190.882	1.14093	0.737012	1.74628	16.9279	18.5167	14.7939	0.963463	0	1.6391	-3.66173	0.00684387	-4.08732	0.010632	4.05644	NA	-0.425588	NA	7.71817	2.51e-17	8.14376	6.33e-15
1104|05490	hypothetical protein S40288_10053	24.2134	7.45206	9.54412	5.9899	5.15908	6.98511	0	0.210417	0.182641	52.3481	51.8078	182.877	4.59088	NA	8.54767	5.19e-07	5.75869	NA	3.95679	NA	1.16781	NA	-2.78898	NA
1104|05491	zn 2cys6 transcription factor	6.05334	7.45206	9.54412	4.2785	3.68506	4.49043	0	0.841667	0.365281	29.8673	40.3277	29.2696	3.01963	NA	5.97984	0.000273569	3.88825	NA	2.96021	NA	0.868613	NA	-2.09159	NA
1104|05492	hypothetical protein CGGC5_13136	78.6934	59.6165	62.0368	15.6878	11.7922	19.9575	1.5389	0.210417	0.547922	4.49616	5.88725	7.96134	4.16126	NA	2.80844	NA	6.231	0.000679781	-1.35283	NA	2.06974	NA	3.42256	NA
1104|05499	hypothetical protein CGGC5_13138	12.1067	19.8722	14.3162	61.3251	38.3246	36.6718	0.256484	0.210417	0	311.841	178.678	305.341	7.34311	0.000149088	9.88533	1.74e-13	5.7927	NA	2.54222	NA	-1.55041	NA	-4.09262	NA
1104|05504	isoleucyl-trna synthetase	30.2667	151.525	33.4044	174.848	185.973	172.632	0	0	0	2718.57	3146.44	1852.18	10.4753	1.09e-07	14.329	3.73e-19	9.16706	6.7e-05	3.8537	0.0254105	-1.30821	NA	-5.16191	2.02e-07
1104|05505	serine threonine protein	217.92	357.699	157.478	736.187	720.798	576.272	0	0	0	2872.4	2775.84	2659.32	12.4049	2.91e-13	14.4353	2.47e-21	10.9336	8.47e-09	2.03043	NA	-1.47124	NA	-3.50168	0.00533233
1104|05508	short-chain dehydrogenase reductase	0	2.48402	0	1.14093	1.47402	1.74628	0	0	0	17.3423	18.5448	21.5424	3.65878	NA	7.26815	0.00454853	2.93056	NA	3.60937	NA	-0.728219	NA	-4.33759	NA
1104|05509	gtpase-activator protein for ras-like partial	12.1067	12.4201	19.0882	19.1106	19.6536	25.1963	1932.61	1935.62	1730.88	1.92693	0.883087	1.87326	-6.44353	3.63e-187	-10.1124	9.13e-102	-6.99197	1.11e-28	-3.6689	NA	-0.54844	NA	3.12046	NA
1104|05510	wd repeat domain-containing protein	18.16	27.3242	14.3162	63.3218	90.8981	82.8235	344.971	325.515	367.108	45.9251	55.0458	20.6058	-2.12826	NA	-3.08938	NA	-4.10844	5.01e-05	-0.961122	NA	-1.98018	NA	-1.01906	NA
1104|05521	methyltransferase domain-containing protein	0	12.4201	9.54412	31.3756	27.2694	25.4458	0.769452	0.63125	0.730562	70.9751	69.1752	43.5532	5.07476	NA	6.19864	5.98e-07	3.15597	NA	1.12388	NA	-1.91879	NA	-3.04267	NA
1104|05522	opt oligopeptide transporter	0	0	0	9.98316	6.14177	5.73777	0	0	0	17.3423	7.94779	7.96134	5.88997	NA	6.48656	0.0294492	0	NA	0.596589	NA	-5.88997	NA	-6.48656	NA
1104|05528	swib mdm2 domain-containing protein	0	0	0	17.114	11.7922	9.4798	0	0	0	29.225	16.7787	15.2202	6.69157	0.0496462	7.35987	0.00440402	0	NA	0.6683	NA	-6.69157	NA	-7.35987	NA
1104|05544	wd repeat protein	72.6401	32.2923	66.8089	5.70466	3.68506	1.49681	620.691	604.738	542.077	1.60577	0.294362	1.40494	-7.29447	5.9e-64	-8.90807	3.29e-46	-3.36057	1.5e-05	-1.6136	NA	3.93391	NA	5.5475	0.00129535
1104|05553	xrn 5 -3 exonuclease	0	7.45206	0	3.4228	4.1764	1.74628	33.8559	41.8729	43.1032	0.642308	1.47181	1.40494	-3.6163	9.58e-06	-4.93605	6.31e-08	-3.92885	NA	-1.31975	NA	-0.312556	NA	1.0072	NA
1104|05556	hypothetical protein CGGC5_13763	0	0	0	0	0	0	13.8501	15.7813	14.246	0	0	0	-6.88272	0.000942199	-6.88272	0.00180294	-6.88272	NA	0	NA	0	NA	0	NA
1104|05559	intracellular protein transport protein	926.161	787.435	1293.23	488.034	312.247	285.392	13.3372	10.9417	11.5064	1.92693	1.17745	1.40494	4.90854	0.00902733	-2.88817	NA	6.37787	2.41e-14	-7.79672	3.67e-24	1.46933	NA	9.26605	7.38e-40
1104|05562	conidiophore development protein hyma	121.067	49.6804	47.7206	7.13083	8.10713	10.2282	94.6426	110.89	94.7905	2.89039	4.41544	3.2782	-3.54057	2.07e-09	-4.77812	4.7e-15	-0.458418	NA	-1.23755	NA	3.08215	NA	4.3197	NA
1104|05564	hypothetical protein PFICI_09024	199.76	280.694	248.147	56.7614	46.4317	48.3969	561.187	746.769	727.092	24.4077	17.073	15.4544	-3.74352	3.1e-23	-5.1504	5.67e-49	-1.48138	NA	-1.40688	NA	2.26213	NA	3.66901	NA
1104|05566	fad-binding family	78.6934	19.8722	95.4412	3.13756	3.93073	1.99575	1.28242	0.841667	0.547922	1.60577	1.76617	0.936628	1.63125	NA	0.620216	NA	5.99536	0.0259662	-1.01103	NA	4.36411	NA	5.37514	0.0220602
1104|05567	zinc-binding dehydrogenase	0	7.45206	9.54412	0.855699	0.491341	0.249468	38.4726	35.7709	33.9711	1.28462	2.3549	4.44898	-5.78344	1.12e-09	-3.68149	0.00276649	-2.64412	NA	2.10195	NA	3.13932	NA	1.03737	NA
1104|05570	f420-dependent nadp reductase	24.2134	2.48402	4.77206	18.2549	21.619	17.4628	100.798	101.842	98.2606	6.74424	4.7098	6.08808	-2.38415	NA	-4.07167	5.09e-14	-3.24197	0.0282991	-1.68753	NA	-0.857822	NA	0.829703	NA
1104|05571	acetyltransferase esterase	12.1067	32.2923	19.0882	1.14093	0.491341	0.748405	5.64265	5.47084	4.20073	27.2981	31.2024	57.1343	-2.50929	NA	2.8864	NA	2.02519	NA	5.3957	1.99e-05	4.53448	NA	-0.861213	NA
1104|05572	hypothetical protein CGGC5_2463	0	7.45206	9.54412	0.855699	0.982682	0.748405	12.3112	10.7313	12.7848	0.321154	2.94362	2.34157	-3.61154	0.0163	-2.59754	NA	-1.05939	NA	1.014	NA	2.55216	NA	1.53815	NA
1104|05573	glycosyl hydrolase family 71	24.2134	17.3882	42.9486	0.570466	0.737012	0.748405	4.36023	4.20834	2.55697	13.1673	12.6576	28.333	-2.24215	NA	2.24543	NA	2.88449	NA	4.48757	0.0287527	5.12664	NA	0.639064	NA
1104|05575	hypothetical protein CGGC5_2455	0	7.45206	42.9486	53.3386	43.4837	57.6272	1.02594	0.63125	0.730562	0.642308	1.76617	3.51235	5.80839	0.014	1.18829	NA	4.19996	NA	-4.62009	NA	-1.60843	NA	3.01167	NA
1104|05590	siderophore iron transporter mirb	145.28	129.169	76.353	68.456	50.8538	49.6442	15262.3	14814	13985.2	0	0	0.468314	-8.02356	2.3e-267	-15.6731	9.81e-62	-6.97119	8.04e-110	-7.64954	2.38e-06	1.05237	NA	8.70191	4.53e-09
1104|05594	hypothetical protein CGGC5_2454	0	0	4.77206	14.8321	8.84414	11.2261	0.769452	0.63125	0.547922	108.55	127.753	68.8421	3.92429	NA	7.03875	4.37e-10	1.14737	NA	3.11446	NA	-2.77692	NA	-5.89138	0.0482239
1104|05601	hypothetical protein CGGC5_2452	0	0	0	249.864	207.346	202.568	0	0.420834	0	19.2693	15.6012	11.7078	9.69612	2.05e-11	5.88262	0.0120286	-1.08558	NA	-3.8135	NA	-10.7817	0.00880407	-6.96819	NA
1104|05602	aldehyde reductase	744.561	770.047	639.456	26.5267	26.7781	28.4394	37.7031	28.1958	40.9115	7.38655	5.59289	14.2836	-0.384318	NA	-1.95538	NA	4.32913	NA	-1.57107	NA	4.71345	5.62e-08	6.28451	6.34e-20
1104|05615	hypothetical protein CGGC5_2477	0	0	9.54412	5.1342	6.14177	3.99149	13.8501	9.88959	11.1411	0.642308	0.294362	0	-1.17239	NA	-4.74838	0.0028987	-1.82958	NA	-3.57599	NA	-0.657182	NA	2.91881	NA
1104|05617	x-pro dipeptidyl-peptidase c-terminal non-catalytic domain-containing protein	0	4.96804	0	9.98316	10.8095	7.98299	73.6109	115.098	92.964	0	0	0	-3.27434	1.09e-05	-9.55483	6.22e-08	-5.72213	0.010062	-6.28049	NA	-2.44779	NA	3.8327	NA
1104|05624	glycosyl hydrolase family 7	345.04	208.658	200.427	8.27176	8.59847	8.23245	84.3832	87.9542	87.6675	0.642308	1.17745	1.40494	-3.35331	5.01e-08	-6.1766	2.44e-17	1.5349	NA	-2.82329	NA	4.88821	2.79e-10	7.7115	5.25e-19
1104|05625	dienelactone hydrolase	72.6401	168.913	143.162	62.4661	51.0995	56.3798	3.59077	3.7875	3.83545	560.735	641.416	503.672	3.87746	NA	7.20192	4.09e-50	5.0544	0.00187855	3.32446	4.1e-05	1.17695	NA	-2.14752	NA
1104|05629	fad binding domain-containing protein	96.8535	124.201	104.985	166.291	209.066	185.604	2025.45	2195.7	2358.25	118.185	133.935	84.7648	-3.5511	4.4e-27	-4.28611	2.43e-41	-4.33326	3.15e-28	-0.735006	NA	-0.782158	NA	-0.047152	NA
1104|05634	methyltransferase domain-containing protein	6.05334	4.96804	4.77206	5.70466	6.38744	5.98724	320.348	333.3	297.521	0.642308	0.883087	0.234157	-5.68824	9.28e-69	-8.80019	4.41e-31	-5.87902	2.73e-07	-3.11195	NA	-0.190779	NA	2.92118	NA
1104|05637	hypothetical protein CGGC5_2457	18.16	9.93609	0	17.9697	11.7922	13.9702	4.87319	6.52292	6.7577	0	0.294362	0	1.25124	NA	-4.79084	0.0306068	0.619728	NA	-6.04208	0.0346861	-0.631512	NA	5.41057	NA
1104|05638	lactoylglutathione lyase	0	0	0	0.285233	0	0	44.8847	39.7688	39.0851	0	0	0.702471	-7.55447	1.44e-07	-6.84787	2.95e-08	-8.37055	0.0400768	0.706601	NA	-0.816085	NA	-1.52269	NA
1104|05646	small oligopeptide opt family	121.067	24.8402	52.4927	0.285233	0	0.997873	13.5936	10.7313	7.85354	0	0.294362	0.702471	-4.2952	0.0163767	-4.56863	0.0308442	2.61025	NA	-0.273431	NA	6.90545	5.16e-05	7.17889	0.000250601
1104|05649	hypothetical protein CGGC5_2467	36.3201	29.8083	33.4044	33.087	23.83	25.4458	288.031	293.742	281.997	0.321154	0.588725	1.17078	-3.38465	2.32e-18	-8.45902	1.97e-33	-3.11261	NA	-5.07436	0.00903837	0.272049	NA	5.34641	NA
1104|05650	monocarboxylate permease-like protein	6.05334	2.48402	9.54412	0.285233	0	0.249468	0	0	0	6.42308	16.4843	29.7379	1.2785	NA	7.14351	0.00963323	5.62109	NA	5.86501	0.00829126	4.34259	NA	-1.52242	NA
1104|05651	high-affinity nicotinic acid transporter	6.05334	0	0	0	0	0	0	0	0	81.5732	115.096	263.895	0	NA	10.2635	2.36e-06	4.09948	NA	10.2635	3.32e-07	4.09948	NA	-6.16398	0.0192138
1104|05666	duf814 domain-containing protein	6.05334	7.45206	0	11.9798	11.3008	14.7186	27.7003	27.3542	24.2912	0.963463	0	0.702471	-1.05481	NA	-5.28765	1.2e-06	-2.5219	NA	-4.23284	NA	-1.46709	NA	2.76575	NA
1104|05671	high-affinity methionine permease	0	0	4.77206	0	0	0	0	0	0	220.312	277.878	527.556	0	NA	11.418	2.17e-08	3.77879	NA	11.418	1.44e-09	3.77879	NA	-7.63924	0.000633269
1104|05678	O-methyltransferase	108.96	99.3609	138.39	6.56036	5.40475	4.7399	0	0	0	0	0	0.234157	5.50927	NA	0.699923	NA	9.85419	3.36e-05	-4.80935	NA	4.34491	0.00204178	9.15426	5.77e-07
1104|05685	hypothetical protein CGGC5_2476	18.16	12.4201	19.0882	0.570466	2.21104	2.24521	37.9596	44.6084	37.8066	2.89039	1.47181	1.40494	-4.48246	5.66e-10	-4.29713	5.42e-07	-1.27077	NA	0.185324	NA	3.21169	NA	3.02637	NA
1104|05686	integral membrane protein	30.2667	29.8083	4.77206	19.1106	16.4599	16.9638	35.1383	42.2938	51.8699	3.85385	2.3549	1.87326	-1.29333	NA	-3.93863	7.87e-06	-0.991491	NA	-2.64531	NA	0.301835	NA	2.94714	NA
1104|05688	hypothetical protein CGGC5_2460	30.2667	37.2603	14.3162	19.3959	20.6363	17.9617	59.5043	58.4959	54.4269	5.13847	5.59289	5.61977	-1.56585	NA	-3.36895	5.02e-05	-1.07159	NA	-1.8031	NA	0.494258	NA	2.29736	NA
1104|05696	fungal specific transcription factor domain-containing protein	175.547	211.142	229.059	56.7614	50.6081	50.6421	774.068	740.036	758.141	5.13847	9.71396	6.08808	-3.84283	1.69e-66	-6.73631	5.86e-120	-1.88307	NA	-2.89347	NA	1.95977	NA	4.85324	3.23e-09
1104|05698	nonribosomal peptide	1931.02	1219.65	901.92	3.4228	4.66774	7.73352	2351.44	2294.81	2306.39	3.5327	3.82671	3.74651	-8.74558	6.79e-85	-9.24226	1.35e-77	-0.77866	NA	-0.496672	NA	7.96692	2.82e-42	8.4636	7.38e-40
1104|05702	polyketide synthase	6.05334	12.4201	19.0882	15.9731	20.6363	19.708	0.512968	0	0	6.74424	5.29852	5.61977	5.9965	0.022531	4.34435	NA	5.41694	NA	-1.65215	NA	-0.579561	NA	1.07259	NA
1104|05704	cytochrome p450	30.2667	17.3882	14.3162	5.70466	2.21104	2.24521	26.9308	24.8292	27.3961	0	0	0.234157	-2.9162	NA	-7.02856	1.39e-05	-0.351221	NA	-4.11236	NA	2.56498	NA	6.67734	NA
1104|05705	family protein	0	7.45206	4.77206	114.664	126.52	125.483	0.512968	0.210417	0.182641	69.3693	88.8975	79.8475	8.1625	2.08e-10	7.54048	2.35e-09	3.29795	NA	-0.622019	NA	-4.86455	NA	-4.24253	NA
1104|05708	multiple ankyrin repeats single kh domain-containing protein	187.654	106.813	119.302	16.5435	10.5638	9.4798	328.299	342.558	428.657	7.38655	6.47597	10.7712	-4.89517	4.47e-25	-5.45878	8.45e-26	-1.40916	NA	-0.563616	NA	3.48601	NA	4.04963	NA
1104|05711	lipase b precursor	0	0	0	3.70803	3.19372	3.74202	0	0	0.182641	16.0577	21.4885	17.5618	4.30448	NA	6.63656	0.00472161	-0.572445	NA	2.33208	NA	-4.87693	NA	-7.20901	NA
1104|05714	lipase b precursor	133.174	183.818	167.022	1.42617	0.737012	1.49681	6.92507	7.78542	6.20978	65.8366	57.1063	55.0269	-2.3999	NA	3.06606	NA	4.50756	NA	5.46596	2.52e-11	6.90746	1.33e-18	1.44149	NA
1104|05716	rna recognition domain-containing protein	36.3201	44.7124	52.4927	47.3487	50.6081	48.1474	0	1.05208	0.365281	85.427	88.3087	115.439	6.35269	9.55e-05	7.3358	5.99e-11	6.22315	NA	0.983117	NA	-0.129539	NA	-1.11266	NA
1104|05718	glycosyl hydrolase family 61	381.361	104.329	62.0368	1.14093	2.70238	2.99362	137.988	140.558	141.364	1.28462	1.76617	1.17078	-5.86484	2.58e-10	-6.51467	1.05e-10	0.383073	NA	-0.649825	NA	6.24791	2.76e-06	6.89774	7.74e-07
1104|05752	ethyl tert-butyl ether degradation	66.5868	32.2923	47.7206	520.55	370.226	402.642	6.66858	6.73334	8.21883	4.49616	4.41544	5.38561	5.87824	1.1e-13	-0.584139	NA	2.74027	NA	-6.46238	8.37e-28	-3.13797	NA	3.32441	NA
1104|05754	carboxylesterase type b	6.05334	0	0	2.85233	2.94805	3.24309	0	0	0	15.7366	12.0689	9.13212	4.65053	NA	6.63663	0.0188292	4.09948	NA	1.9861	NA	-0.551046	NA	-2.53714	NA
1104|05755	bahd family acyltransferase	0	0	14.3162	55.05	39.553	38.1687	0.256484	0.210417	0.365281	3.21154	0.294362	1.87326	6.78523	0.000873212	2.25296	NA	3.60524	NA	-4.53227	NA	-3.17999	NA	1.35227	NA
1104|05756	proteasome component ecm29	0	14.9041	19.0882	31.3756	29.2348	26.1942	0.256484	0.63125	0.547922	38.2174	26.1983	47.768	5.58941	0.0296989	5.95802	0.0002617	4.24646	NA	0.368614	NA	-1.34295	NA	-1.71156	NA
1104|05766	ste ste20 ysk protein kinase	48.4267	29.8083	14.3162	187.398	191.132	185.355	5.64265	3.99792	5.66186	90.8866	102.438	110.054	5.1696	1.67e-06	4.27614	0.0269155	2.5674	NA	-0.893458	NA	-2.6022	NA	-1.70874	NA
1104|05771	ubx domain-containing protein	6.05334	7.45206	0	4.56373	1.71969	5.73777	0.769452	0.210417	0.547922	23.4443	30.9081	30.9087	2.70371	NA	5.49203	0.00725504	2.86686	NA	2.78832	NA	0.163152	NA	-2.62517	NA
1104|05780	lipase b precursor	0	0	14.3162	0.285233	0.737012	0.249468	14.3631	11.7833	14.7939	1.92693	1.76617	2.57573	-4.64902	0.00023603	-2.63659	NA	-1.49173	NA	2.01243	NA	3.15729	NA	1.14486	NA
1104|05788	ferric-chelate reductase	12.1067	7.45206	14.3162	2.28187	0.982682	2.24521	0.256484	0.420834	0	83.5001	79.7722	67.9055	2.48341	NA	7.78163	1.95e-08	5.02446	NA	5.29821	2.39e-12	2.54105	NA	-2.75717	NA
1104|05791	major facilitator superfamily transporter	6.05334	12.4201	0	30.2347	30.7088	22.7016	1.02594	0.420834	0	43.677	33.263	35.5919	5.52732	0.015387	5.95365	8.22e-05	3.37103	NA	0.426325	NA	-2.15629	NA	-2.58261	NA
1104|05792	hypothetical protein CGLO_06603	36.3201	39.7443	28.6324	63.607	59.9436	64.3628	1.5389	2.31458	0.730562	36.6116	41.7995	33.9528	5.24674	0.000873661	4.50678	0.0343924	4.40517	NA	-0.73996	NA	-0.841569	NA	-0.101609	NA
1104|05797	pectate lyase	18.16	4.96804	23.8603	5.41943	3.68506	3.49256	1.28242	1.05208	0.547922	44.3193	37.6784	82.6574	1.9936	NA	5.66285	0.000839581	3.86197	NA	3.66925	NA	1.86837	NA	-1.80089	NA
1104|05800	alpha beta hydrolase fold-3 domain protein	48.4267	22.3562	52.4927	35.0837	30.4632	37.4202	0	0.210417	1.27848	343.956	365.304	407.901	5.79296	0.00550324	9.22778	5.55e-26	6.0518	NA	3.43482	0.000911993	0.258842	NA	-3.17598	NA
1104|05801	nonribosomal peptide synthase	199.76	101.845	124.074	3.70803	2.21104	4.7399	36.1642	41.2417	39.8156	2.24808	5.29852	3.04404	-3.41382	0.000122417	-3.42278	0.00543211	1.85719	NA	-0.00896063	NA	5.27101	8.48e-08	5.27997	1.38e-05
1104|05812	---NA---	0	9.93609	19.0882	14.5469	11.3008	10.4777	348.562	433.459	417.699	1.28462	1.47181	2.80988	-5.03121	1.34e-52	-7.65815	1.3e-51	-5.35122	4.55e-09	-2.62694	NA	-0.320013	NA	2.30693	NA
1104|05816	hypothetical protein CGGC5_9792	127.12	101.845	186.11	46.493	32.1828	32.4309	7.951	4.83959	4.38337	3.5327	3.53235	3.04404	2.66735	NA	-0.743184	NA	4.56522	NA	-3.41053	NA	1.89787	NA	5.3084	1.36e-05
1104|05819	glycerol-3-phosphate dehydrogenase	466.107	449.608	429.486	148.036	172.215	195.084	467.314	461.023	472.308	45.9251	45.3318	28.5671	-1.44185	NA	-3.54298	4.92e-15	-0.0582542	NA	-2.10114	NA	1.38359	NA	3.48473	NA
1104|05823	multicopper oxidase	121.067	166.429	229.059	125.788	92.8635	97.0432	1.28242	0.210417	1.27848	78.6828	68.2921	68.1397	6.65043	2.58e-09	6.09781	4.16e-08	7.36016	2.74e-12	-0.552624	NA	0.709728	NA	1.26235	NA
1104|05827	chromo domain-containing protein	36.3201	39.7443	42.9486	264.696	372.437	322.313	0.256484	0.420834	0.730562	94.0982	93.0185	59.0075	9.07241	8.89e-20	7.11123	1.41e-09	6.0653	NA	-1.96118	NA	-3.00711	NA	-1.04593	NA
1104|05850	cercosporin toxin biosynthesis protein	42.3734	99.3609	119.302	153.741	159.686	183.11	3.59077	2.31458	2.19169	25.3712	22.0772	15.9227	5.87413	5.23e-10	2.91155	NA	4.94746	0.0457277	-2.96258	NA	-0.92667	NA	2.03591	NA
1104|05856	family protein	6.05334	2.48402	0	1.42617	3.43939	1.74628	1.28242	0.210417	0.547922	36.2904	37.384	101.624	1.53216	NA	6.18428	0.000668879	1.88333	NA	4.65211	0.010886	0.35117	NA	-4.30095	NA
1104|05864	pan domain-containing protein	6.05334	17.3882	19.0882	101.543	83.2823	95.7958	1.79539	0.63125	2.19169	57.4866	52.9852	56.666	5.81441	9.65e-07	5.06813	0.000199366	3.10306	NA	-0.746279	NA	-2.71134	NA	-1.96506	NA
1104|05865	fad binding domain-containing protein	0	14.9041	19.0882	8.27176	5.65042	9.72926	1.5389	0.841667	0.913203	58.4501	61.8161	44.2557	2.71125	NA	5.49012	3.95e-05	3.22767	NA	2.77887	NA	0.516416	NA	-2.26245	NA
1104|05905	hypothetical protein CGLO_03422	72.6401	34.7763	62.0368	3.4228	3.43939	4.49043	9.4899	6.52292	8.76675	0	0	0	-1.10091	NA	-6.06779	0.00746132	2.75518	NA	-4.96688	NA	3.85609	NA	8.82297	0.000319137
1104|05906	ga4 desaturase family protein	278.454	149.041	248.147	20.822	14.2489	15.7165	1.02594	0.63125	1.27848	8.02886	9.71396	7.49302	3.94989	NA	2.95156	NA	7.67379	2.34e-13	-0.99833	NA	3.7239	NA	4.72223	0.000750316
1104|05910	ga4 desaturase	36.3201	9.93609	23.8603	84.7142	99.2509	103.529	2.56484	2.94583	2.37433	60.377	70.9414	41.4458	5.12313	0.00187306	4.38965	NA	3.09323	NA	-0.733483	NA	-2.02989	NA	-1.29641	NA
1104|05911	cell wall cysteine-rich protein	30.2667	2.48402	0	0.855699	0.491341	2.24521	0	0	0	36.6116	29.1419	70.7154	3.40318	NA	8.51142	0.000357328	6.46492	NA	5.10825	0.0100321	3.06174	NA	-2.04651	NA
1104|05918	zinc finger transcription factor	6.05334	9.93609	14.3162	0.285233	0	0.498937	49.7579	52.1834	41.2768	0	0.588725	0.468314	-6.95275	9.05e-11	-6.64777	1.11e-09	-2.22659	NA	0.304979	NA	4.72616	NA	4.42118	NA
1104|05919	#NAME?	1380.16	1097.94	734.898	220.2	357.205	311.835	373.441	393.059	407.106	41.75	35.9122	27.3964	-0.400154	NA	-3.477	5.16e-05	1.45268	NA	-3.07685	NA	1.85283	NA	4.92968	2.3e-07
1104|05922	gliotoxin biosynthesis protein	127.12	119.233	133.618	0	0	0	0	0	0	0	0	0	0	NA	0	NA	9.98621	7.56e-05	0	NA	9.98621	1.01e-05	9.98621	3.16e-05
1104|05932	hypothetical protein CGLO_14454	199.76	248.402	419.941	1.99663	4.91341	8.98086	8.72045	6.52292	6.57506	21.8385	22.9603	12.8786	-0.448282	NA	1.38722	NA	5.29029	0.0237998	1.8355	NA	5.73857	2.02e-09	3.90306	NA
1104|05936	polyketide synthase	18.16	17.3882	19.0882	93.2712	49.8711	68.6038	0.512968	0.210417	0	25.6923	25.9039	46.5972	7.59336	6.01e-06	6.48767	0.000296636	5.64628	NA	-1.10569	NA	-1.94709	NA	-0.841395	NA
1104|05937	beta-ig-h3 fasciclin	54.4801	96.8768	104.985	13.6912	25.7954	32.4309	78.4841	100.579	95.7037	8.02886	13.835	4.68314	-1.92826	NA	-3.35332	0.0156928	-0.0999956	NA	-1.42506	NA	1.82826	NA	3.25332	NA
1104|05941	mfs multidrug transporter	102.907	144.073	219.515	5.41943	5.15908	7.73352	1.5389	0.420834	0.547922	24.0866	17.3674	17.5618	2.69657	NA	4.36477	NA	7.33948	1.87e-10	1.6682	NA	4.64291	2.84e-05	2.97471	NA
1104|05943	short chain dehydrogenase	163.44	126.685	152.706	39.3622	51.5908	48.6463	371.389	350.975	396.695	18.3058	21.7828	11.7078	-2.99954	NA	-4.42337	9.4e-32	-1.33672	NA	-1.42383	NA	1.66282	NA	3.08665	NA
1104|05945	ulp1 protease family protein	0	4.96804	0	3.13756	2.94805	3.74202	0	0	0	1048.25	586.076	533.175	4.76591	NA	12.4971	6.88e-12	3.8327	NA	7.73119	4.92e-41	-0.933208	NA	-8.6644	5.29e-07
1104|05946	presequence translocase-associated motor subunit	0	0	0	3.4228	3.43939	2.74415	0	0	0	45.6039	35.3235	44.2557	4.73427	NA	8.38725	0.000271354	0	NA	3.65298	0.0368131	-4.73427	NA	-8.38725	NA
1104|05953	t-complex protein 1 subunit beta	96.8535	79.4887	95.4412	72.4492	98.5139	95.5464	458.08	434.3	509.932	22.1596	26.787	14.5177	-2.39391	NA	-4.4576	2.92e-29	-2.36568	NA	-2.0637	NA	0.0282311	NA	2.09193	NA
1104|05967	stress-induced bacterial acidophilic repeat domain-containing protein	6.05334	14.9041	19.0882	52.1977	54.0475	49.3947	30.2651	30.0896	34.3364	271.696	293.479	387.061	0.714681	NA	3.32489	NA	-1.23384	NA	2.61021	NA	-1.94852	NA	-4.55872	0.000851777
1104|05968	nacht and ankyrin domain protein	6.05334	9.93609	0	13.6912	14.7402	16.7144	0	0	0	66.1578	81.244	86.6381	6.92349	0.0272834	9.28796	6.9e-06	5.44753	NA	2.36447	NA	-1.47596	NA	-3.84043	NA
1104|05990	nacht and wd domain protein	72.6401	74.5206	33.4044	1.7114	0.737012	2.24521	96.438	106.681	113.42	4.49616	2.3549	5.15145	-5.96635	2.85e-24	-4.6783	1.72e-14	-0.808579	NA	1.28805	NA	5.15777	2.84e-05	3.86972	NA
1104|05992	hypothetical protein FOVG_17412	42.3734	42.2284	14.3162	43.6407	30.7088	29.6867	0.512968	0	0.365281	3.5327	2.3549	1.6391	6.38046	0.00162396	2.65649	NA	6.30795	NA	-3.72397	NA	-0.0725137	NA	3.65146	NA
1104|05999	clock-controlled pheromone ccg-4 precursor	102.907	101.845	143.162	55.05	76.8949	69.1027	522.971	487.746	530.571	29.8673	43.86	27.6305	-2.93619	NA	-3.92163	2.22e-20	-2.14613	NA	-0.98544	NA	0.790057	NA	1.7755	NA
1104|06005	glycogen debranching enzyme	169.494	74.5206	128.846	2.85233	1.22835	1.99575	0	0	0	0.321154	0.294362	1.17078	4.10466	NA	2.52694	NA	9.95898	2.99e-05	-1.57772	NA	5.85432	6.68e-07	7.43204	2.99e-08
1104|06007	phytase	127.12	22.3562	42.9486	38.2212	40.5357	40.1644	20.7752	27.775	20.6384	0	0	0	0.778145	NA	-7.5353	0.000129362	1.4707	NA	-8.31344	0.000671834	0.692555	NA	9.006	0.000180047
1104|06010	clathrin heavy chain	127.12	69.5526	71.5809	0.570466	0	1.99575	12.8242	12.2042	10.5932	0.321154	0	0.702471	-3.61337	0.0126348	-4.68578	0.00413319	2.89968	NA	-1.0724	NA	6.51306	3.23e-08	7.58546	3.88e-07
1104|06011	flavin-binding monooxygenase-like protein	187.654	240.95	176.566	15.9731	9.58115	11.725	0	0	0	1.92693	0	0.936628	6.64978	0.0492501	3.11039	NA	10.6571	8.5e-07	-3.53939	NA	4.00735	0.0267726	7.54674	1.01e-14
1104|06012	cycloheximide resistance protein	18.16	24.8402	14.3162	56.4762	52.0822	53.3862	3.84726	5.47084	4.74865	97.952	103.321	146.582	3.49052	NA	4.59173	0.00590748	1.99811	NA	1.10121	NA	-1.49241	NA	-2.59361	NA
1104|06014	major facilitator superfamily transporter	12.1067	19.8722	9.54412	1.42617	0.982682	3.49256	0	0	0.182641	122.36	120.689	159.929	3.49253	NA	9.49849	1.05e-08	6.2314	NA	6.00596	3.96e-15	2.73887	NA	-3.26709	NA
1104|06020	integral membrane protein	0	0	0	0.285233	0.982682	0.997873	0	0	0	21.1962	21.7828	36.5285	2.81601	NA	7.73484	0.00197358	0	NA	4.91884	0.00229859	-2.81601	NA	-7.73484	NA
1104|06026	gpi anchored protein	66.5868	52.1645	47.7206	22.2482	29.4805	26.9426	0	0.420834	0	13.1673	18.8392	14.986	6.63409	0.00317618	5.89529	0.0109755	7.71184	0.000111343	-0.738797	NA	1.07776	NA	1.81655	NA
1104|06043	duf1640 domain-containing protein	42.3734	62.1005	90.6692	9.69793	5.89609	8.23245	45.1412	39.7688	35.9802	4.49616	5.00416	3.04404	-2.325	NA	-3.23056	0.00637459	0.689138	NA	-0.90556	NA	3.01414	NA	3.9197	NA
1104|06060	glycoside hydrolase family 3	0	0	0	1.14093	0	0	24.366	19.1479	23.9259	0.321154	0.883087	0	-5.48332	2e-06	-5.4243	2.76e-05	-7.49857	NA	0.0590264	NA	-2.01524	NA	-2.07427	NA
1104|06062	mfs lactose	6.05334	4.96804	4.77206	0.285233	0	0	33.8559	35.1396	30.1357	0	0	0	-7.23567	6.34e-07	-8.05175	3.95e-05	-2.6216	NA	-0.816085	NA	4.61406	NA	5.43015	NA
1104|06064	mfs monosaccharide transporter	30.2667	29.8083	38.1765	28.8085	28.9891	43.9064	140.297	141.4	145.382	2.24808	2.06054	2.10741	-2.06608	NA	-5.97599	5.63e-26	-2.11572	NA	-3.90991	NA	-0.0496408	NA	3.86027	NA
1104|06065	component of the argr regulatory complex	48.4267	37.2603	23.8603	34.7984	36.1136	37.4202	148.761	138.244	141.546	10.9192	9.12524	10.5371	-1.98028	NA	-3.79241	2.89e-16	-1.96424	NA	-1.81213	NA	0.0160366	NA	1.82817	NA
1104|06067	dienelactone hydrolase	175.547	193.754	200.427	59.899	53.8019	68.6038	63.8645	72.3834	68.8555	3231.77	3091.39	2833.3	-0.169671	NA	5.47779	4.21e-69	1.47223	NA	5.64746	3.95e-176	1.64191	NA	-4.00556	1.79e-19
1104|06075	fatty-acid amide hydrolase	278.454	273.242	305.412	742.747	747.576	602.217	28.4697	27.5646	26.3002	862.299	644.065	1053.94	4.66132	0.0270398	4.95233	3.55e-08	3.37398	NA	0.291013	NA	-1.28733	NA	-1.57835	NA
1104|06078	hypothetical protein CGGC5_5050	2154.99	1584.81	2094.94	18.2549	10.3182	18.9596	4.87319	8.20625	4.20073	5.45962	3.53235	3.98067	1.44017	NA	-0.403507	NA	8.36852	2.81e-44	-1.84367	NA	6.92836	5.33e-42	8.77203	2.09e-57
1104|06080	hypothetical protein CGLO_14463	375.307	265.79	252.919	11.4093	12.2835	9.97873	17.1844	18.7271	20.6384	12.525	11.7745	6.55639	-0.74155	NA	-0.866085	NA	3.97378	NA	-0.124536	NA	4.71532	3.96e-09	4.83986	5.8e-07
1104|06083	hypothetical protein CGGC5_5046	48.4267	29.8083	52.4927	20.2516	11.7922	16.7144	370.619	404.421	366.377	1.60577	2.06054	0.936628	-4.53846	9.04e-39	-7.84154	2.42e-46	-3.12253	NA	-3.30308	NA	1.41593	NA	4.71901	NA
1104|06092	l-psp endoribonuclease family	24.2134	19.8722	47.7206	19.9663	17.4426	20.2069	0	0	0	0.321154	0.294362	0.702471	7.27279	0.0129742	2.17461	NA	7.94144	NA	-5.09818	0.0495167	0.668646	NA	5.76683	NA
1104|06094	exo-rhamnogalacturonase b	223.974	96.8768	181.338	0	0	0	1.28242	0.210417	0.547922	0	0	0	-2.68751	NA	-2.68751	NA	7.70069	1.62e-08	0	NA	10.3882	1.15e-06	10.3882	4.91e-06
1104|06097	integral membrane protein	48.4267	52.1645	62.0368	23.9596	15.4772	15.7165	0	0	0	4.81731	3.53235	11.4737	7.21019	0.0179837	5.7512	NA	8.76379	0.000853452	-1.45899	NA	1.5536	NA	3.01259	NA
1104|06100	argininosuccinate synthase	108.96	191.27	90.6692	0.855699	0.491341	0	6.15561	8.8375	9.49731	1.92693	0	0.936628	-3.85195	0.020885	-2.94072	NA	3.97597	NA	0.91123	NA	7.82792	4.89e-11	6.91669	7.21e-09
1104|06113	hypothetical protein CSUB01_01507	115.013	64.5846	62.0368	0.855699	0.491341	0.997873	6.4121	5.05	2.19169	10.9192	17.073	24.5865	-2.36676	NA	1.91634	NA	4.1086	NA	4.2831	NA	6.47536	2.62e-06	2.19226	NA
1104|06114	integral membrane protein	42.3734	34.7763	38.1765	5.1342	5.40475	3.74202	0	0.210417	0	77.7193	66.8203	66.7347	4.64588	NA	8.498	8.32e-07	7.62672	NA	3.85212	6.34e-05	2.98084	NA	-0.871272	NA
1104|06118	dipeptidyl aminopeptidase b	6.05334	9.93609	14.3162	1.7114	1.71969	1.49681	0	0	0	10.5981	13.2463	9.13212	3.82182	NA	6.47472	0.0247575	6.35429	NA	2.6529	NA	2.53247	NA	-0.120425	NA
1104|06119	tpa: duf1680 domain protein (afu_orthologue afua_1g08910)	0	0	0	0.285233	0	0	0	0	0	65.5155	65.6428	48.7046	0.816085	NA	8.9088	9.95e-05	0	NA	8.09271	9.22e-07	-0.816085	NA	-8.9088	0.043683
1104|06122	ttl domain-containing protein	66.5868	49.6804	33.4044	4.84896	2.94805	1.99575	0	0	0.182641	101.485	74.7681	132.533	4.18852	NA	9.11481	1.01e-07	8.07186	NA	4.92628	2.55e-07	3.88334	NA	-1.04295	NA
1104|06127	glucose oxidase	6.05334	17.3882	33.4044	822.898	889.573	952.47	2.05187	1.2625	1.64377	683.416	669.086	360.602	8.96511	1.41e-40	8.32773	7.09e-36	3.42349	NA	-0.637378	NA	-5.54162	1.01e-07	-4.90424	3.71e-06
1104|06128	fad binding domain-containing protein	6.05334	22.3562	33.4044	22.2482	22.6017	28.9383	13.0807	12.2042	12.9675	1.60577	0.588725	0.234157	0.941082	NA	-3.78424	0.0105476	0.687037	NA	-4.72532	0.0332808	-0.254045	NA	4.47128	NA
1104|06133	short-chain dehydrogenase reductase sdr	42.3734	84.4567	47.7206	264.982	333.621	322.563	2.05187	1.05208	3.65281	1513.28	1853.31	785.128	7.01364	4.69e-13	9.18536	2.88e-43	4.61634	NA	2.17172	NA	-2.3973	NA	-4.56902	9.43e-06
1104|06134	trichothecene c-15 hydroxylase	12.1067	9.93609	9.54412	68.7412	72.7185	64.6123	0.256484	0.210417	0	18.9481	12.0689	12.6445	7.93791	2.65e-06	5.7089	0.0168782	5.24656	NA	-2.229	NA	-2.69135	NA	-0.462345	NA
1104|06141	galactan -beta-galactosidase	54.4801	19.8722	19.0882	0.855699	0.737012	0.498937	195.954	205.156	221.908	0	0	0.702471	-7.98145	1.9e-32	-9.17635	1.72e-19	-2.73224	NA	-1.1949	NA	5.2492	NA	6.44411	NA
1104|06145	class ii aldolase and adducin domain-containing protein	102.907	106.813	104.985	11.6946	6.38744	9.72926	0	0.420834	1.27848	29.8673	35.3235	43.0849	3.76428	NA	5.71092	0.000589367	7.24694	2.73e-07	1.94663	NA	3.48265	NA	1.53602	NA
1104|06157	major facilitator superfamily transporter	6.05334	9.93609	14.3162	54.7648	34.1482	28.4394	0	0	0	52.3481	40.3277	29.2696	8.29434	0.000950719	8.34956	0.000204305	6.35429	NA	0.0552155	NA	-1.94005	NA	-1.99527	NA
1104|06159	epoxide hydrolase	42.3734	77.0047	71.5809	15.9731	8.59847	11.725	0.769452	1.2625	0.730562	0.321154	0	0.468314	3.54697	NA	-1.42995	NA	5.93033	0.00267231	-4.97692	NA	2.38336	NA	7.36028	7.25e-06
1104|06162	duf74 domain protein	54.4801	39.7443	52.4927	17.3992	15.9686	25.4458	153.89	147.923	147.574	7.7077	11.7745	18.0301	-2.92577	NA	-3.56938	0.000158815	-1.61244	NA	-0.643605	NA	1.31333	NA	1.95693	NA
1104|06163	lea domain protein	0	12.4201	0	53.3386	35.6222	47.399	0.512968	0.210417	0.365281	0.963463	0	0.702471	6.54565	0.000331728	0.479643	NA	3.12793	NA	-6.06601	0.000139481	-3.41772	NA	2.64829	NA
1104|06166	sugar transporter	108.96	44.7124	109.757	25.9562	21.3733	19.4585	2.56484	1.47292	1.27848	35.6481	34.7348	41.9141	3.56085	NA	4.30724	NA	5.53458	0.0119044	0.746388	NA	1.97373	NA	1.22734	NA
1104|06171	hypothetical protein CGGC5_5063	18.16	24.8402	9.54412	2.28187	2.21104	2.99362	0.512968	1.2625	0.182641	22.4808	21.1941	24.8206	1.75255	NA	4.88356	0.0435605	4.50347	NA	3.13101	NA	2.75092	NA	-0.380091	NA
1104|06177	hypothetical protein CGGC5_5068	0	2.48402	0	30.2347	24.8127	28.9383	0	0.420834	0	3.5327	2.64926	2.80988	6.72796	0.00274796	3.55702	NA	1.84498	NA	-3.17094	NA	-4.88298	NA	-1.71204	NA
1104|06185	zinc finger protein 32	6.05334	14.9041	23.8603	4.2785	1.96536	4.49043	0	0	0	7.7077	9.12524	16.6251	4.88873	NA	6.4954	0.0266735	6.91306	NA	1.60667	NA	2.02433	NA	0.417658	NA
1104|06192	---NA---	0	0	0	16.8288	10.3182	12.7229	0	0	0	0	0	0	6.74577	0.0425239	0	NA	0	NA	-6.74577	0.0445732	-6.74577	NA	0	NA
1104|06202	pre-mrna splicing factor	0	0	0	2.85233	1.96536	1.24734	0	0	0	11.5616	10.597	8.89796	4.10211	NA	6.38918	0.0306068	0	NA	2.28707	NA	-4.10211	NA	-6.38918	NA
1104|06206	complex i intermediate-associated protein 30	205.814	124.201	176.566	3.13756	7.12445	5.98724	1.5389	5.26042	3.10489	11.8827	11.4801	21.7766	0.69356	NA	2.14659	NA	5.62406	0.0117952	1.45303	NA	4.9305	0.000897374	3.47746	NA
1104|06209	dna polymerase family b	24.2134	24.8402	14.3162	3.70803	6.87878	6.98511	1.02594	0.420834	1.09584	29.225	20.8997	36.5285	2.62088	NA	4.89862	0.0484057	4.44945	NA	2.27775	NA	1.82857	NA	-0.449177	NA
1104|06210	ph domain-containing protein	54.4801	27.3242	95.4412	10.8389	11.3008	11.725	0	0.210417	0	136.812	128.931	128.318	5.87006	NA	9.39611	3.8e-09	8.24512	0.000183577	3.52605	0.00140782	2.37506	NA	-1.15099	NA
1104|06211	anaphase-promoting complex protein	121.067	39.7443	62.0368	9.12746	9.82682	8.48192	0	0	0	18.3058	16.4843	31.8453	6.21263	NA	7.48135	0.00253991	9.21738	0.000227685	1.26872	NA	3.00475	NA	1.73603	NA
1104|06216	autophagocytosis protein	18.16	24.8402	19.0882	0.570466	0.737012	0.249468	3.59077	4.20834	3.83545	19.2693	17.3674	55.4952	-2.63606	NA	2.94538	NA	2.37883	NA	5.58143	0.000362201	5.01489	NA	-0.566547	NA
1104|06224	fungal transcriptional regulatory protein	6.05334	0	0	1.14093	0.245671	0.997873	0.256484	1.2625	0	29.8673	23.2546	45.6606	0.54297	NA	5.71023	0.0112342	1.76302	NA	5.16726	0.00216957	1.22005	NA	-3.9472	NA
1104|06226	dna lyase	18.16	29.8083	19.0882	58.1876	43.238	57.6272	1609.44	1534.15	1458.02	0	0.294362	0.936628	-4.85128	6.13e-80	-11.4846	3.58e-51	-6.09269	7e-28	-6.6333	1.55e-06	-1.24141	NA	5.39189	NA
1104|06229	40s ribosomal protein	7784.6	8085.49	10913.7	0.285233	0.245671	0.249468	4.10374	3.15625	2.37433	49.7789	49.1585	48.0022	-3.11491	NA	3.87948	NA	11.3858	1.4e-173	6.9944	1.01e-08	14.5007	3.5e-56	7.50634	4.67e-145
1104|06233	rna recognition domain-containing protein	78.6934	104.329	128.846	449.813	399.952	454.531	9.23342	6.10209	4.9313	182.737	136.584	175.618	5.98197	4.86e-16	4.5847	0.000423901	3.91903	NA	-1.39727	NA	-2.06294	NA	-0.665673	NA
1104|06237	hypothetical protein CGGC5_3190	6.05334	12.4201	19.0882	23.3891	22.356	31.1835	381.392	360.865	324.918	0.963463	2.06054	1.17078	-3.78762	1.54e-24	-7.86796	5.36e-45	-4.81456	3.97e-08	-4.08034	NA	-1.02694	NA	3.0534	NA
1104|06238	pre-mrna-splicing factor slu7	0	0	0	0.570466	0	0.249468	16.9279	11.1521	14.7939	6.74424	6.77034	12.6445	-5.17766	0.000209398	-0.704819	NA	-6.84963	NA	4.47284	NA	-1.67197	NA	-6.14481	NA
1104|06240	kinase domain containing protein	18.16	12.4201	14.3162	0.285233	0.737012	1.49681	0.512968	0.210417	0.182641	20.2327	17.073	39.1042	1.17579	NA	5.90545	0.00541293	5.14323	NA	4.72966	0.0082033	3.96743	NA	-0.762226	NA
1104|06241	ph domain-containing protein	217.92	89.4248	133.618	0.285233	0.737012	0.748405	4.87319	9.46875	7.85354	0.963463	0	0	-3.39495	NA	-4.07579	NA	4.28937	NA	-0.680838	NA	7.68432	4.57e-11	8.36516	6.36e-09
1104|06243	ribosomal protein l21e	326.88	347.763	405.625	186.828	187.938	166.146	0.512968	0.210417	0.182641	93.4559	75.6512	161.568	8.72295	1.03e-11	8.01361	2.21e-10	9.72038	2.06e-15	-0.709342	NA	0.997426	NA	1.70677	NA
1104|06244	aspartate-semialdehyde dehydrogenase	12.1067	9.93609	9.54412	0.855699	0.982682	0.748405	16.1585	18.0958	16.8029	1.92693	2.64926	3.2782	-4.11813	8.03e-05	-2.64382	NA	-0.686321	NA	1.47432	NA	3.43181	NA	1.9575	NA
1104|06245	trichothecene efflux pump	30.2667	12.4201	14.3162	0.285233	1.96536	0.498937	0	0.63125	0.730562	193.656	260.805	240.011	0.847199	NA	8.64411	2.22e-18	5.04598	NA	7.79691	2.88e-26	4.19878	NA	-3.59813	NA
1104|06247	cytoskeleton assembly control protein	0	0	0	1.42617	0.737012	0.748405	0	0	0	19.5904	18.5448	21.0741	3.13163	NA	7.3119	0.0045313	0	NA	4.18027	0.0222523	-3.13163	NA	-7.3119	NA
1104|06248	major facilitator superfamily transporter	0	4.96804	0	9.69793	9.08981	14.9681	260.331	255.656	215.333	0.963463	0.294362	0	-4.4221	2.37e-26	-8.80773	1.17e-22	-7.09744	2.45e-05	-4.38563	NA	-2.67534	NA	1.71029	NA
1104|06253	mating-type gene	84.7468	69.5526	33.4044	39.0769	44.4664	49.6442	713.538	682.171	689.833	5.13847	7.0647	6.79055	-3.9651	8.95e-57	-6.75081	8.55e-104	-3.47127	5.06e-10	-2.78571	NA	0.493822	NA	3.27954	NA
1104|06263	cytochrome c oxidase subunit	0	0	9.54412	30.8052	20.3907	31.1835	0	0	0.182641	3.85385	5.59289	7.49302	7.21336	0.00380608	4.95652	NA	4.15281	NA	-2.25683	NA	-3.06055	NA	-0.803718	NA
1104|06264	---NA---	6.05334	0	0	10.8389	11.0552	13.9702	237.504	244.715	248.574	0.321154	0.588725	0.234157	-4.33458	1.26e-44	-8.9109	1.43e-23	-6.82961	6.95e-05	-4.57633	NA	-2.49503	NA	2.08129	NA
1104|06273	hypothetical protein CGGC5_3203	66.5868	47.1964	62.0368	0	0	0	1.02594	0.841667	0.913203	16.0577	9.4196	12.6445	-3.07305	NA	3.60866	NA	5.80302	0.00918984	6.6817	0.00635316	8.87607	7.1e-05	2.19436	NA
1104|06277	ubiquitin carboxyl-terminal hydrolase	0	12.4201	4.77206	0	0	0	15.1326	18.0958	18.2641	63.9097	60.0499	67.203	-7.1118	0.000112914	1.88473	NA	-1.56195	NA	8.99652	1.97e-06	5.54985	NA	-3.44667	NA
1104|06279	c6 transcription factor	1791.79	1892.82	2328.77	0	0	0	935.653	898.48	832.476	617.58	621.694	671.094	-12.796	8.13e-22	-0.481076	NA	1.17306	NA	12.315	3.56e-17	13.9691	5.62e-21	1.65413	NA
1104|06280	phosphoglycerate mutase	12.1067	22.3562	4.77206	0	0	0	7.18155	9.25834	6.57506	42.7135	33.8517	63.4565	-5.96285	0.00508851	2.58555	NA	0.759974	NA	8.5484	1.82e-05	6.72283	NA	-1.82557	NA
1104|06281	phosphatidylinositol transfer protein sfh5	42.3734	49.6804	62.0368	0	0	0	20.2622	26.9333	31.5968	71.6174	55.6345	75.6327	-7.72187	9.62e-06	1.36035	NA	0.964308	NA	9.08222	9.24e-07	8.68618	5.99e-05	-0.396037	NA
1104|06282	impb mucb samb family protein	151.334	84.4567	119.302	0	0	0	52.0662	52.6042	44.199	2.89039	2.94362	3.74651	-8.63657	2.59e-07	-3.90604	3e-06	1.25204	NA	4.73053	NA	9.88861	6.86e-07	5.15807	4.11e-05
1104|06284	palmitoyltransferase pfa5	6.05334	14.9041	4.77206	15.9731	13.7576	10.7271	1.28242	1.47292	0.547922	193.656	193.396	186.623	3.47263	NA	7.28601	1.96e-20	2.82721	NA	3.81338	2.07e-08	-0.645426	NA	-4.4588	0.0220028
1104|06286	transcription factor	0	0	0	1.42617	1.22835	1.24734	50.0144	58.9167	55.3401	209.393	124.515	209.102	-5.26667	8.6e-13	1.72261	NA	-8.77826	0.0468828	6.98928	1.08e-21	-3.51159	NA	-10.5009	0.0058228
1104|06287	hypothetical protein CGGC5_3213	66.5868	77.0047	90.6692	47.0635	37.8333	46.9	1139.3	1116.26	1079.41	42.3924	39.4446	40.9775	-4.65735	3.92e-116	-4.75889	1.57e-91	-3.82934	2.25e-18	-0.101536	NA	0.828008	NA	0.929544	NA
1104|06296	set domain-containing protein	381.361	223.562	152.706	14.2617	16.4599	22.4521	73.6109	61.2313	73.9694	8.02886	7.35906	6.55639	-1.96587	NA	-3.22843	0.0215044	1.85741	NA	-1.26256	NA	3.82328	NA	5.08584	1.48e-05
1104|06304	imp-specific 5 -nucleotidase	96.8535	91.9088	128.846	278.958	199.239	173.879	2.05187	2.525	2.00905	46.2462	39.7389	36.0602	6.55045	1.32e-13	4.13642	NA	5.51353	0.00193755	-2.41403	NA	-1.03692	NA	1.37711	NA
1104|06308	importin-beta domain-containing protein	0	22.3562	23.8603	60.1842	67.5594	76.3373	13.8501	16.2021	14.7939	340.423	290.241	178.662	2.17672	NA	4.16232	NA	0.0430706	NA	1.9856	NA	-2.13365	NA	-4.11925	0.0333194
1104|06314	methyltransferase domain-containing protein	24.2134	19.8722	19.0882	0	0	0	17.1844	13.8875	17.1682	8.67116	8.83087	8.19549	-7.01837	0.000179251	-0.898875	NA	0.386459	NA	6.1195	0.0241847	7.40483	NA	1.28533	NA
1104|06315	arp2 3 complex 20 kda subunit	18.16	14.9041	42.9486	33.3723	26.2868	27.4415	0.256484	0	0.730562	0.642308	0.294362	1.40494	6.00503	0.00978473	0.996033	NA	5.80949	NA	-5.009	0.0299988	-0.195539	NA	4.81346	NA
1104|06331	tam domain methyltransferase	12.1067	29.8083	9.54412	15.9731	12.0379	15.2176	0.512968	0.420834	1.46112	0	0	0.234157	3.97652	NA	-2.18496	NA	4.22598	NA	-6.16149	0.0408558	0.249457	NA	6.41094	NA
1104|06335	hypothetical protein CGGC5_3216	60.5334	4.96804	23.8603	64.4627	51.0995	46.1516	1.28242	0.210417	0.182641	144.841	133.346	193.648	6.30468	0.000696923	7.84732	3.7e-11	5.45167	NA	1.54264	NA	-0.853013	NA	-2.39566	NA
1104|06349	hypothetical protein CGGC5_3216	0	0	0	0	0	0.498937	0	0	0	16.3789	10.0083	40.7433	1.22064	NA	7.49197	0.00562833	0	NA	6.27133	0.0039556	-1.22064	NA	-7.49197	NA
1104|06351	---NA---	6.05334	2.48402	4.77206	0.285233	0.245671	0.249468	11.7983	10.5208	10.2279	1.28462	1.17745	3.04404	-4.83262	0.00106352	-2.48489	NA	-1.26652	NA	2.34773	NA	3.56611	NA	1.21838	NA
1104|06353	---NA---	0	0	0	0.285233	0.737012	0.498937	0	0	0	18.3058	30.3193	57.8368	2.33813	NA	8.1543	0.000916946	0	NA	5.81617	0.000288869	-2.33813	NA	-8.1543	NA
1104|06357	lipase	18.16	9.93609	57.2647	0.570466	1.22835	1.74628	0.256484	0	0	58.1289	80.6553	151.5	2.63407	NA	8.84636	9.45e-07	7.08501	NA	6.21229	3.1e-07	4.45094	NA	-1.76136	NA
1104|06358	hypothetical protein CGGC5_12283	42.3734	37.2603	66.8089	0.570466	0	0.249468	7.951	10.9417	8.76675	42.3924	32.6742	54.5586	-4.5522	0.002413	2.21324	NA	2.38875	NA	6.76544	2.46e-07	6.94095	NA	0.175511	NA
1104|06360	hypothetical protein CGGC5_12279	0	2.48402	0	0	0	0	0	0	0	14.7731	18.2505	42.1482	0	NA	7.65434	0.00324197	2.93056	NA	7.65434	0.00147836	2.93056	NA	-4.72378	NA
1104|06361	hypothetical protein CGGC5_12301	24.2134	19.8722	0	43.6407	40.5357	38.6676	0	0	0	8.02886	6.18161	13.5811	8.36012	0.000881436	6.23095	0.0423261	6.88949	NA	-2.12917	NA	-1.47063	NA	0.658542	NA
1104|06372	c6 finger domain-containing protein	1507.28	1025.9	577.42	102.113	103.182	105.026	8116.69	8124.4	7705.61	14.7731	25.9039	22.0108	-6.2682	1.91e-45	-8.56885	8.59e-89	-2.94441	NA	-2.30065	NA	3.32379	NA	5.62444	1.21e-10
1104|06375	hypothetical protein CGGC5_12282	12.1067	49.6804	71.5809	44.2111	17.934	11.4755	0	0	0	2.24808	1.47181	1.87326	7.62441	0.00891885	3.99232	NA	8.47836	NA	-3.63209	NA	0.853952	NA	4.48604	NA
1104|06376	hypothetical protein CGGC5_12287	42.3734	32.2923	42.9486	41.3588	41.764	39.9149	3.07781	1.05208	1.46112	177.919	196.929	166.017	4.37058	NA	6.50336	5.75e-21	4.30574	NA	2.13278	NA	-0.0648361	NA	-2.19761	NA
1104|06378	pab-dependent poly -specific ribonuclease subunit pan3	102.907	96.8768	128.846	69.3117	48.6428	59.6229	172.101	167.281	170.221	7.06539	5.29852	6.08808	-1.51894	NA	-4.75956	1.12e-25	-0.632329	NA	-3.24062	NA	0.886616	NA	4.12723	NA
1104|06379	dolichyl-phosphate-mannose-protein mannosyltransferase	260.294	141.589	171.794	2.5671	1.22835	2.24521	19.4928	21.0417	21.9169	1.28462	0.294362	1.6391	-3.2917	0.00352163	-4.12808	0.000738056	3.19174	NA	-0.836379	NA	6.48344	8.62e-16	7.31982	5.72e-14
1104|06388	mitochondrial carrier protein rim2	60.5334	14.9041	23.8603	23.9596	19.6536	22.7016	0.769452	1.2625	1.64377	46.2462	62.6992	72.8228	4.04122	NA	5.49075	0.000141795	4.62095	NA	1.44953	NA	0.579734	NA	-0.869801	NA
1104|06390	2-deoxy-d-gluconate 3-dehydrogenase	0	0	0	5.41943	6.38744	5.98724	44.1152	36.4021	31.0489	0	0.294362	0	-2.62318	NA	-7.38574	1.54e-06	-8.22164	NA	-4.76256	NA	-5.59845	NA	-0.835897	NA
1104|06395	hypothetical protein CGGC5_12285	326.88	335.343	434.258	133.774	185.481	180.366	688.403	718.573	744.26	80.6097	101.849	52.217	-2.10543	NA	-3.19437	3.59e-05	-0.972043	NA	-1.08894	NA	1.13339	NA	2.22233	NA
1104|06396	snare domain-containing protein	0	9.93609	4.77206	17.9697	22.1104	19.2091	0	0	0	9.95578	11.1858	3.2782	7.31383	0.0142981	6.047	NA	5.3299	NA	-1.26683	NA	-1.98393	NA	-0.717097	NA
1104|06400	aldo keto reductase	18.16	7.45206	23.8603	7.41606	5.65042	8.98086	114.905	132.142	117.255	3.21154	2.06054	3.98067	-4.02361	1.53e-18	-5.24328	6.28e-22	-2.87103	NA	-1.21967	NA	1.15258	NA	2.37225	NA
1104|06405	trna-specific adenosine deaminase subunit tad2	587.174	392.475	792.162	116.09	92.3721	69.1027	1.02594	2.73542	2.19169	1.60577	2.64926	1.17078	5.45687	0.00264974	-0.125502	NA	8.12956	2.39e-21	-5.58237	3.59e-06	2.67269	NA	8.25506	6.67e-26
1104|06413	response regulator receiver domain-containing protein	6.05334	24.8402	19.0882	39.9326	60.6806	40.9128	1.02594	0.841667	0.913203	46.2462	56.812	24.3523	5.49073	0.0128837	5.33957	0.0029768	3.99611	NA	-0.151162	NA	-1.49463	NA	-1.34347	NA
1104|06415	hypothetical protein CGLO_07650	102.907	139.105	181.338	159.445	162.143	198.327	789.97	823.571	753.758	69.3693	89.7806	57.8368	-2.18608	NA	-3.4453	5.98e-14	-2.48227	NA	-1.25922	NA	-0.296187	NA	0.963032	NA
1104|06424	glycosyl hydrolase family 43	42.3734	47.1964	81.1251	83.8585	84.265	89.0602	44.1152	39.5584	41.642	714.568	956.972	1082.51	1.03502	NA	4.4538	0.000320161	0.444708	NA	3.41878	0.000800245	-0.590316	NA	-4.00909	7.08e-06
1104|06430	glucosamine 6-phosphate n-acetyltransferase	345.04	131.653	276.78	4.56373	6.63311	6.48618	1.28242	2.31458	4.38337	2.89039	2.3549	3.04404	1.11186	NA	0.0523828	NA	6.49543	3.38e-06	-1.05948	NA	5.38356	2.3e-06	6.44304	3.17e-09
1104|06439	coiled-coil domain-containing protein	181.6	131.653	119.302	3.70803	5.65042	7.23458	30.2651	32.825	27.3961	74.1866	107.148	131.596	-2.42084	NA	1.78584	NA	2.2524	NA	4.20668	1.54e-05	4.67324	0.000159349	0.466562	NA
1104|06440	f-box domain-containing protein	0	0	4.77206	0.570466	0.982682	0.498937	22.3141	20.6208	25.0218	0.642308	0.883087	0	-4.81526	1.11e-06	-5.16818	1.39e-05	-3.73073	NA	-0.352925	NA	1.08452	NA	1.43745	NA
1104|06451	sorting nexin-3	96.8535	121.717	248.147	306.911	186.71	175.875	0.256484	1.05208	0.913203	113.046	142.177	150.563	8.01102	9.54e-14	7.28919	1.61e-11	7.49085	6.51e-09	-0.72183	NA	-0.520173	NA	0.201656	NA
1104|06454	pre-mrna splicing	1404.38	536.549	481.978	2.85233	3.68506	3.49256	21.5446	21.0417	22.0995	0	0.294362	1.87326	-2.64452	NA	-4.6774	0.00220356	5.21903	NA	-2.03288	NA	7.86355	3.24e-20	9.89643	3.7e-22
1104|06457	ubx domain-containing protein	326.88	285.662	176.566	60.4694	80.8256	85.5676	585.809	632.092	635.407	23.1231	21.1941	13.1128	-3.02812	NA	-5.00306	3.76e-32	-1.23141	NA	-1.97494	NA	1.79671	NA	3.77164	NA
1104|06458	tyrosine phosphatase	108.96	81.9727	100.213	54.7648	67.8051	62.6165	80.023	75.5396	77.257	603.449	894.273	808.544	-0.329637	NA	3.30619	NA	0.322067	NA	3.63582	2.95e-07	0.651704	NA	-2.98412	NA
1104|06462	gat domain-containing protein	139.227	233.498	81.1251	159.16	153.053	162.404	5.64265	9.46875	5.66186	268.485	377.667	305.106	4.48929	NA	5.4918	1.13e-08	4.4248	NA	1.0025	NA	-0.0644955	NA	-1.067	NA
1104|06464	gdp gtp exchange factor sec2p	6.05334	14.9041	28.6324	6.56036	6.63311	6.98511	105.671	107.102	109.95	2.24808	2.06054	1.6391	-3.97451	2.6e-21	-5.67528	2.12e-23	-2.69299	NA	-1.70077	NA	1.28152	NA	2.9823	NA
1104|06479	purine transporter	42.3734	42.2284	28.6324	358.538	382.755	439.813	2.05187	0.210417	0.547922	9.31347	9.12524	4.21482	8.53499	6.71e-25	2.85396	NA	5.15655	NA	-5.68103	5.15e-19	-3.37845	NA	2.30258	NA
1104|06482	sh3 domain-containing protein	6.05334	9.93609	4.77206	14.8321	8.59847	9.72926	23.853	19.5688	21.5516	0	0	1.40494	-0.962489	NA	-5.19825	5.13e-05	-1.62841	NA	-4.23576	NA	-0.665926	NA	3.56983	NA
1104|06483	alcohol dehydrogenase -like domain-containing protein	42.3734	34.7763	38.1765	1.99663	2.45671	1.49681	0	0	0	11.8827	14.4238	21.0741	4.07614	NA	6.99264	0.00781737	8.2693	NA	2.9165	NA	4.19316	NA	1.27666	NA
1104|06487	pigment biosynthesis protein ayg1	314.774	308.019	224.287	44.7816	49.1341	59.6229	2038.53	1986.97	2190.04	42.0712	54.1627	31.6112	-5.33577	4.34e-88	-5.59927	1.06e-81	-2.87476	NA	-0.263499	NA	2.46101	NA	2.72451	NA
1104|06492	lsm domain-containing protein	18.16	2.48402	0	1.7114	1.47402	1.74628	1.28242	0.63125	1.82641	609.551	516.606	1226.28	0.366896	NA	9.15925	1.11e-25	2.35271	NA	8.79235	4.05e-32	1.98581	NA	-6.80654	1.46e-07
1104|06499	sodium hydrogen exchanger family protein	0	0	0	0.285233	0	0	20.7752	31.3521	27.3961	0	0	0.234157	-6.91905	5.96e-06	-7.03521	3.08e-05	-7.73513	NA	-0.116162	NA	-0.816085	NA	-0.699923	NA
1104|06510	hypothetical protein CH063_07535	6.05334	37.2603	52.4927	85.2847	79.3516	88.5613	6.66858	6.10209	6.94034	194.298	234.607	147.987	3.65814	NA	4.84498	9.39e-07	2.25957	NA	1.18684	NA	-1.39857	NA	-2.58541	NA
1104|06526	---NA---	42.3734	29.8083	47.7206	681.422	678.297	841.457	0.512968	2.10417	2.55697	1.92693	2.3549	4.68314	8.63205	6.44e-40	0.751162	NA	4.43797	NA	-7.88089	9.75e-45	-4.19408	0.000944847	3.6868	NA
1104|06527	hypothetical protein CSUB01_10637	0	2.48402	14.3162	29.379	26.0411	25.4458	0.256484	0.63125	0.913203	25.6923	22.3715	24.8206	5.2225	NA	5.07331	0.0169241	2.98062	NA	-0.149189	NA	-2.24188	NA	-2.09269	NA
1104|06529	---NA---	302.667	285.662	400.853	0	0.245671	0.249468	0.769452	2.525	1.27848	0	0.294362	0.234157	-2.50751	NA	-2.4532	NA	7.64381	2.2e-19	0.0543099	NA	10.1513	4.32e-15	10.097	2.14e-13
1104|06546	f-box domain protein	0	17.3882	28.6324	1.99663	0.245671	0.748405	68.9942	80.1688	82.7362	0.321154	0.588725	0	-6.10877	4.31e-19	-7.49805	4.17e-12	-2.32377	NA	-1.38928	NA	3.785	NA	5.17428	NA
1104|06554	sec23 sec24 trunk domain-containing protein	48.4267	27.3242	57.2647	2.28187	2.21104	0.748405	0.256484	1.47292	0.730562	229.304	245.204	371.139	0.986291	NA	8.22122	1.63e-18	5.55618	NA	7.23493	7.56e-24	4.56989	NA	-2.66504	NA
1104|06558	hypothetical protein CGGC5_14643	6.05334	7.45206	0	13.406	12.0379	8.73139	0.769452	0.420834	2.19169	41.75	30.9081	42.6166	3.20105	NA	4.94405	0.0283132	1.88541	NA	1.74299	NA	-1.31564	NA	-3.05864	NA
1104|06562	asparaginyl-trna synthetase	18.16	2.48402	0	9.41269	5.89609	6.98511	485.781	492.375	490.207	2.89039	1.17745	2.34157	-6.01772	1.09e-97	-7.75814	2.47e-65	-6.12674	8.7e-10	-1.74042	NA	-0.109017	NA	1.6314	NA
1104|06567	hypothetical protein CGGC5_14627	2929.82	1537.61	835.111	58.758	70.9988	99.7873	2866.21	2971.72	2953.85	17.9846	14.4238	13.3469	-5.25702	8.41e-17	-7.57436	3.2e-40	-0.72943	NA	-2.31734	NA	4.52759	0.00268724	6.84493	1.28e-16
1104|06573	hypothetical protein CGGC5_13531	6.05334	14.9041	4.77206	0.285233	0.491341	0	5.89913	7.36459	8.40147	1.28462	1.17745	2.10741	-4.25846	0.0139597	-2.15625	NA	0.244164	NA	2.10221	NA	4.50262	NA	2.40041	NA
1104|06575	glycoside hydrolase family 61 protein	24.2134	12.4201	28.6324	3.70803	6.87878	6.23671	1765.38	1693.85	1562.31	0.321154	0.588725	0.234157	-8.18981	2.92e-176	-11.6909	6.18e-47	-6.2575	5.76e-29	-3.50106	NA	1.93231	NA	5.43337	NA
1104|06578	acyl- dehydrogenase	0	2.48402	0	52.1977	30.4632	41.9107	0.512968	0	0.182641	4.81731	10.0083	23.6499	6.86674	0.00315022	5.18143	NA	1.41709	NA	-1.68531	NA	-5.44965	NA	-3.76434	NA
1104|06579	mfs sugar transporter	115.013	181.334	133.618	1.14093	0	0.249468	11.2853	16.2021	15.8897	0	0	0.702471	-4.63128	6.5e-05	-5.34363	0.000394324	3.29805	NA	-0.712347	NA	7.92934	2.36e-13	8.64168	3.24e-10
1104|06596	gti1 pac2 family protein	42.3734	54.6485	33.4044	294.931	170.004	143.943	0	0.210417	0	222.56	221.361	257.573	10.0234	1.07e-09	10.2275	1.72e-11	7.8037	NA	0.204158	NA	-2.21967	NA	-2.42382	NA
1104|06599	cfem domain-containing protein	12.1067	14.9041	33.4044	22.2482	24.0757	24.4479	0.769452	1.68333	0	607.945	534.562	798.241	4.65305	NA	9.423	1.05e-33	4.4261	NA	4.76995	5.62e-15	-0.226959	NA	-4.99691	5.7e-07
1104|06606	glycosyl hydrolase family 11	24.2134	14.9041	23.8603	22.5334	19.408	24.4479	18.7233	23.5667	22.2821	2.24808	0.883087	2.10741	0.0398104	NA	-3.53227	0.00644134	-0.0358577	NA	-3.57208	NA	-0.0756681	NA	3.49642	NA
1104|06607	bilirubin oxidase	0	4.96804	9.54412	59.0433	24.0757	20.7059	0	0	0	0.321154	1.76617	0.234157	8.11825	0.00323312	2.84612	NA	5.31103	NA	-5.27213	NA	-2.80721	NA	2.46492	NA
1104|06620	major facilitator superfamily transporter	0	2.48402	4.77206	22.8187	21.3733	16.4649	0.512968	0.63125	0	52.9904	45.6262	77.2718	5.32816	NA	6.85826	1.21e-06	2.32856	NA	1.5301	NA	-2.9996	NA	-4.5297	NA
1104|06621	hypothetical protein CGGC5_14629	139.227	109.297	100.213	2.28187	2.21104	3.99149	0.512968	0.210417	0.547922	7.38655	4.41544	13.1128	2.42798	NA	3.94125	NA	7.72831	5.97e-07	1.51327	NA	5.30034	9.58e-05	3.78706	NA
1104|06622	cutinase transcription factor 1	12.1067	2.48402	9.54412	70.4526	49.6255	33.4288	11.2853	22.0938	21.7342	452.827	382.377	558.464	1.47157	NA	4.65095	0.0227382	-1.17882	NA	3.17938	NA	-2.65039	NA	-5.82977	9.4e-06
1104|06623	serin endopeptidase	36.3201	17.3882	14.3162	18.5402	12.2835	13.4713	0	0	0	14.7731	14.4238	12.6445	6.89627	0.0297988	6.81477	0.0117362	7.51095	NA	-0.0815042	NA	0.614678	NA	0.696182	NA
1104|06624	rna-metabolising metallo-beta-lactamase	60.5334	62.1005	47.7206	2.5671	1.71969	0.748405	0	0	0	1.92693	4.7098	11.2395	3.85072	NA	5.60496	NA	8.83061	0.00113628	1.75424	NA	4.97989	NA	3.22565	NA
1104|06626	#NAME?	18.16	0	9.54412	7.70129	6.63311	2.74415	1.28242	0.210417	0.730562	30.1885	22.9603	40.0408	2.74783	NA	5.17027	0.044773	3.4338	NA	2.42244	NA	0.685979	NA	-1.73646	NA
1104|06633	pectin methylesterase	12.1067	29.8083	23.8603	82.7176	55.2759	52.1389	0	0	0.182641	14.1308	8.24215	19.435	8.4163	3.47e-05	6.24118	0.0174894	6.89027	NA	-2.17511	NA	-1.52603	NA	0.649086	NA
1104|06645	alpha beta hydrolase protein	102.907	213.626	167.022	0	0	0	0	0	0	0	0	0.234157	0	NA	0.699923	NA	10.3337	1.81e-05	0.699923	NA	10.3337	1.75e-06	9.63377	1.66e-07
1104|06654	arylamine n-acetyltransferase 1	169.494	81.9727	119.302	0	0	0	0	0.210417	0.182641	0	0	0	-1.03432	NA	-1.03432	NA	8.91654	1.04e-06	0	NA	9.95087	7.91e-06	9.95087	2.66e-05
1104|06657	phosphatidylinositol-4-phosphate 5-kinase	90.8001	52.1645	62.0368	0	0.245671	0	0	0	0	0	0.588725	0	0.726937	NA	1.36173	NA	9.09716	0.00059334	0.634794	NA	8.37023	1.23e-05	7.73543	2.17e-05
1104|06667	nrps-like enzyme	0	0	0	0.855699	0.245671	0	18.7233	24.6188	15.8897	0	0	0.234157	-5.33535	1.09e-05	-6.61252	0.000174355	-7.31244	NA	-1.27717	NA	-1.97709	NA	-0.699923	NA
1104|06668	hypothetical protein CGGC5_14632	139.227	206.174	295.868	51.342	58.7153	51.6399	2.05187	0.420834	0.913203	59.7347	68.5865	46.8314	5.42941	0.00103635	5.54447	5.3e-06	7.41455	6.64e-15	0.115061	NA	1.98514	NA	1.87007	NA
1104|06669	beta-lactamase domain protein	72.6401	114.265	114.529	88.4223	106.375	108.519	3.33429	1.47292	2.19169	32.7577	33.8517	18.7326	5.36404	0.000135985	3.53908	NA	5.35507	0.00297889	-1.82495	NA	-0.00896723	NA	1.81599	NA
1104|06671	xylosidase arabinofuranosidase	242.134	149.041	186.11	0.570466	0	0.249468	1.28242	0.841667	0.365281	0	0	0.234157	-1.26129	NA	-2.23333	NA	7.65586	1.65e-11	-0.972046	NA	8.91715	7.84e-13	9.88919	1.28e-08
1104|06682	hypothetical protein CGGC5_7440	0	0	4.77206	18.5402	15.9686	14.7186	18.7233	16.8333	14.6112	0.321154	1.76617	0	-0.0270996	NA	-4.35941	0.000662444	-3.29569	NA	-4.33231	NA	-3.26859	NA	1.06373	NA
1104|06684	nonselective cation channel	0	14.9041	4.77206	4.2785	4.1764	2.99362	0.256484	0.210417	0	25.3712	33.8517	32.5478	3.81187	NA	6.77412	0.000234754	4.57389	NA	2.96226	NA	0.762029	NA	-2.20023	NA
1104|06685	c6 zinc finger domain-containing protein	18.16	27.3242	19.0882	14.8321	9.33548	16.7144	11.0288	10.5208	14.246	301.564	333.807	220.108	0.18982	NA	4.56447	0.00100643	0.844456	NA	4.37465	5.52e-12	0.654636	NA	-3.72002	NA
1104|06688	fad dependent	0	0	0	46.493	36.6049	36.1729	0.256484	0.210417	0.365281	0	0	0.468314	6.63098	0.000480259	-0.517501	NA	-1.68668	NA	-7.14848	0.000176375	-8.31766	NA	-1.16918	NA
1104|06689	major facilitator superfamily transporter	24.2134	218.594	71.5809	143.472	170.495	193.837	412.17	405.052	457.515	27.2981	55.0458	30.2062	-1.32721	NA	-3.49718	0.0311617	-2.01828	NA	-2.16997	NA	-0.691071	NA	1.4789	NA
1104|06690	hypothetical protein CGGC5_14630	24.2134	64.5846	76.353	9.41269	8.59847	11.2261	0.256484	0	0.182641	0.321154	0.588725	0	5.1848	NA	0.658311	NA	7.66759	0.000129202	-4.52649	NA	2.48279	NA	7.00928	2.34e-05
1104|06692	---NA---	314.774	300.567	505.839	11.6946	12.2835	15.467	0	0.420834	1.09584	10.2769	10.0083	9.60043	4.39576	NA	3.99971	NA	9.21162	3.75e-20	-0.396053	NA	4.81586	1.9e-10	5.21191	2.27e-10
1104|06699	hypothetical protein FOZG_18318	48.4267	72.0366	109.757	0.285233	1.47402	0.498937	0	0.420834	0	1.60577	3.82671	3.98067	1.72627	NA	3.6205	NA	8.17868	2.44e-05	1.89422	NA	6.45241	6.28e-07	4.55819	NA
1104|06705	---NA---	36.3201	69.5526	52.4927	65.8889	69.0334	90.8065	1.5389	0.420834	0.365281	17.3423	16.4843	16.391	6.38787	6.5e-07	4.22789	NA	5.87756	0.00114679	-2.15999	NA	-0.510316	NA	1.64967	NA
1104|06711	---NA---	96.8535	144.073	138.39	51.9124	62.646	78.0836	471.93	480.592	463.724	21.1962	22.6659	20.3717	-2.87565	NA	-4.45458	1.18e-38	-1.89955	NA	-1.57893	NA	0.9761	NA	2.55503	NA
1104|06712	lipase b precursor	0	4.96804	4.77206	5.70466	1.47402	1.24734	85.9221	97.6334	104.47	0	0.588725	0	-5.03426	1.37e-11	-8.22524	6.2e-11	-4.83349	0.0202349	-3.19098	NA	0.200767	NA	3.39175	NA
1104|06713	phospholipase d1	0	2.48402	4.77206	9.41269	9.82682	9.23033	0	0	0.182641	60.0558	52.6909	62.0516	5.69283	NA	8.29523	4.46e-06	3.77448	NA	2.6024	NA	-1.91835	NA	-4.52075	NA
1104|06717	mitochondrial protein sorting	12.1067	27.3242	38.1765	53.6238	38.0789	27.192	0	0	0.182641	0.642308	1.17745	1.17078	7.74068	0.000566071	2.59343	NA	7.12767	NA	-5.14725	0.00861104	-0.613008	NA	4.53424	NA
1104|06730	hypothetical protein CGGC5_13178	12.1067	7.45206	4.77206	0.855699	1.22835	2.24521	818.697	796.217	967.63	0	0.883087	2.34157	-9.10082	7.98e-79	-9.48693	3.06e-62	-6.70801	1.25e-14	-0.386111	NA	2.39281	NA	2.77892	NA
1104|06741	gtp-binding protein	6.05334	2.48402	4.77206	7.98653	10.5638	10.2282	0	0	0	11.5616	9.12524	13.8153	6.28064	NA	6.53924	0.0212993	5.1895	NA	0.258606	NA	-1.09114	NA	-1.34974	NA
1104|06744	hypothetical protein CGLO_04298	6.05334	4.96804	0	1.99663	2.94805	2.49468	0.256484	0	0.365281	52.3481	74.1793	149.86	2.9708	NA	8.11718	1.46e-07	3.51518	NA	5.14638	2.52e-05	0.544376	NA	-4.602	NA
1104|06747	hypothetical protein FOTG_18362	0	2.48402	0	26.8119	33.6569	33.1793	0	0	0.182641	4.175	5.59289	12.8786	7.39754	0.00304666	5.3675	NA	2.35811	NA	-2.03003	NA	-5.03942	NA	-3.00939	NA
1104|06753	actin	139.227	116.749	95.4412	203.656	225.034	213.545	7.18155	6.52292	4.01809	61.0193	74.1793	110.288	5.15008	0.00139712	3.76398	NA	4.28086	NA	-1.3861	NA	-0.869222	NA	0.516877	NA
1104|06760	plus-3 domain-containing protein	0	17.3882	4.77206	4.84896	5.65042	6.48618	0.769452	0.63125	0.547922	71.6174	98.6114	208.166	2.90137	NA	7.3488	9.62e-09	3.27773	NA	4.44743	0.00195305	0.376367	NA	-4.07107	NA
1104|06765	hypothetical protein CGGC5_6485	12.1067	0	9.54412	3.13756	3.68506	3.49256	141.836	154.235	164.742	0	0	0	-5.431	1.77e-37	-10.2642	1.94e-09	-4.38809	0.000448582	-4.83325	NA	1.04291	NA	5.87616	NA
1104|06787	hypothetical protein CGGC5_13181	12.1067	2.48402	4.77206	32.2313	27.5151	19.9575	0	0	0	10.5981	12.3632	18.7326	7.73839	0.004774	6.80972	0.0124584	5.71792	NA	-0.928669	NA	-2.02046	NA	-1.09179	NA
1104|06810	gpi biosynthesis protein family pig-f	12.1067	9.93609	33.4044	8.55699	7.86146	11.2261	60.0172	50.9209	54.2442	4.175	3.53235	1.17078	-2.56283	NA	-4.16124	5.69e-08	-1.56842	NA	-1.59842	NA	0.994407	NA	2.59282	NA
1104|06811	hypothetical protein CGLO_14837	18.16	29.8083	19.0882	21.3925	14.9859	20.4564	101.824	102.683	102.644	5.78078	10.8914	6.79055	-2.42638	NA	-3.68939	7.73e-09	-2.18922	NA	-1.26301	NA	0.237161	NA	1.50018	NA
1104|06813	tubulin gamma chain	0	0	0	8.27176	11.7922	17.7123	6.92507	11.9938	14.7939	0.321154	0.294362	0.234157	0.162477	NA	-4.79878	0.00619414	-6.50622	NA	-4.96126	NA	-6.66869	NA	-1.70743	NA
1104|06816	hypothetical protein CGGC5_6493	84.7468	77.0047	90.6692	44.4964	44.9577	45.4032	106.184	104.788	97.7127	4.175	4.7098	4.44898	-1.19244	NA	-4.49471	1.03e-19	-0.289913	NA	-3.30227	NA	0.902532	NA	4.2048	NA
1104|06823	short-chain dehydrogenase	0	4.96804	9.54412	25.9562	26.5324	22.4521	0	0	0	11.8827	13.2463	10.3029	7.64992	0.00504201	6.5772	0.0193751	5.31103	NA	-1.07271	NA	-2.33888	NA	-1.26617	NA
1104|06829	hypothetical protein CGGC5_6491	6.05334	0	0	0.855699	0.491341	0.498937	0	0	0	7.7077	16.1899	22.0108	2.56623	NA	6.94746	0.0119934	4.09948	NA	4.38123	NA	1.53325	NA	-2.84798	NA
1104|06831	fungal specific transcription factor domain-containing protein	6.05334	4.96804	9.54412	3.99326	2.70238	3.24309	0	0	0	17.0212	19.4279	12.6445	4.78153	NA	7.04348	0.00738137	5.80326	NA	2.26195	NA	1.02173	NA	-1.24022	NA
1104|06834	set domain-containing protein	0	7.45206	4.77206	144.898	89.6698	177.123	0	0.420834	0.913203	1.60577	1.47181	1.17078	7.91355	9.42e-10	1.43576	NA	2.88207	NA	-6.47779	9.94e-10	-5.03148	NA	1.44631	NA
1104|06837	tubulin family protein	36.3201	24.8402	62.0368	2.85233	2.70238	5.23883	2.82132	3.7875	3.83545	1611.55	1940.44	2175.79	0.0458369	NA	9.04832	1.22e-74	3.51368	NA	9.00248	5.08e-95	3.46784	NA	-5.53464	1.43e-17
1104|06839	plasma membrane proteolipid 3	18.16	29.8083	47.7206	16.8288	17.934	19.9575	0.256484	0	0	39.502	45.6262	70.2471	6.44704	0.0203556	7.94627	1.11e-05	7.2491	NA	1.49924	NA	0.802069	NA	-0.697168	NA
1104|06844	ubiquinone biosynthesis protein coq7	6.05334	0	0	67.8855	75.6665	45.6527	0	0	0	135.527	139.528	173.979	8.9817	0.000103539	10.2269	1.79e-07	4.09948	NA	1.24522	NA	-4.88221	NA	-6.12744	0.0103889
1104|06848	leucine rich repeat protein	0	0	0	0	0	0	0	0	0	12.8462	18.8392	24.8206	0	NA	7.24491	0.00675244	0	NA	7.24491	0.00366989	0	NA	-7.24491	NA
1104|06851	polya partial	0	2.48402	4.77206	0	0	0.249468	0	0	0	8.02886	9.12524	22.4791	0.735738	NA	6.73726	0.0193955	4.34693	NA	6.00152	0.0150391	3.61119	NA	-2.39033	NA
1104|06854	rta1 domain-containing protein	0	0	0	2.85233	0.982682	0.748405	0	0	0	21.5173	23.2546	22.4791	3.72492	NA	7.49454	0.00318592	0	NA	3.76963	NA	-3.72492	NA	-7.49454	NA
1104|06873	hypothetical protein CGGC5_14559	0	7.45206	14.3162	0	0.491341	0.249468	2.56484	2.73542	4.20073	10.2769	10.597	13.5811	-3.14583	NA	1.81834	NA	1.16487	NA	4.96417	0.0202861	4.3107	NA	-0.653467	NA
1104|06874	vegetative incompatibility protein het-e-1	0	12.4201	4.77206	30.5199	25.0584	33.9277	0.769452	0	0.730562	15.4154	17.3674	21.5424	5.58304	0.0182921	4.86657	NA	3.22791	NA	-0.71647	NA	-2.35514	NA	-1.63867	NA
1104|06875	gnat family	0	9.93609	47.7206	26.2414	30.2175	23.6995	0.256484	0	0	4.175	4.7098	5.15145	6.9947	0.00378079	4.51231	NA	6.52195	NA	-2.48239	NA	-0.472746	NA	2.00965	NA
1104|06879	map kinase kinase kinase ste11	0	4.96804	9.54412	5.41943	8.3528	11.4755	0.769452	0.841667	1.09584	46.5674	44.7431	39.1042	3.05551	NA	5.40726	0.000501503	2.27215	NA	2.35175	NA	-0.783357	NA	-3.13511	NA
1104|06883	beta-galactosidase beta-glucuronidase	12.1067	0	0	0	0	0	0	0	0	82.5366	133.641	355.684	0	NA	10.5755	3.33e-05	5.05678	NA	10.5755	1.05e-05	5.05678	NA	-5.51873	NA
1104|06885	endoglucanase 3 precursor	0	17.3882	4.77206	0.285233	0	0.498937	0.256484	0	0	237.975	278.173	256.168	0.876274	NA	10.2569	1.99e-11	5.15729	NA	9.38065	3.92e-19	4.28102	NA	-5.09964	0.00122056
1104|06887	serine-type carboxypeptidase f precursor	30.2667	7.45206	28.6324	2.5671	2.94805	2.49468	40.268	35.35	31.2315	0.642308	0	1.87326	-3.67671	4.07e-05	-5.21314	2.79e-07	-0.684311	NA	-1.53643	NA	2.9924	NA	4.52883	NA
1104|06888	gmc oxidoreductase	42.3734	14.9041	23.8603	34.228	23.3387	33.1793	1078.51	1048.72	949.914	1.92693	3.23799	2.10741	-5.07784	7.82e-70	-8.6526	4.99e-87	-5.2386	9.04e-20	-3.57476	NA	-0.160756	NA	3.414	NA
1104|06893	peptidase s41 family protein	90.8001	74.5206	57.2647	237.599	207.1	253.709	16.415	16.2021	20.4557	421.033	403.277	306.746	3.70864	NA	4.40387	0.000139647	2.06059	NA	0.69523	NA	-1.64806	NA	-2.34329	NA
1104|06898	2og-fe oxygenase	6.05334	9.93609	4.77206	16.8288	17.934	13.9702	0	0	0.182641	33.0789	35.3235	15.6885	6.46048	0.0334257	7.24289	0.00067994	5.24426	NA	0.782413	NA	-1.21622	NA	-1.99863	NA
1104|06908	mfs transporter	6.05334	32.2923	14.3162	171.14	111.289	137.457	1.28242	0.63125	1.46112	0.321154	0.883087	0.702471	6.80833	9.38e-10	-0.716694	NA	3.82211	NA	-7.52502	4.5e-12	-2.98622	NA	4.53881	NA
1104|06912	cfem domain-containing protein	538.747	782.467	844.655	370.518	575.115	561.054	1572.76	1486.17	1505.69	18.9481	17.073	9.60043	-1.59888	NA	-6.63294	1.42e-78	-1.07542	NA	-5.03407	3.01e-12	0.523457	NA	5.55753	1.5e-17
1104|06913	hypothetical protein CGGC5_5990	12.1067	4.96804	28.6324	7.70129	8.10713	6.98511	0	0	0.182641	65.5155	50.336	87.8089	5.37669	NA	8.51527	2.21e-06	6.36873	NA	3.13858	NA	0.99204	NA	-2.14654	NA
1104|06915	duf300 domain-containing protein	30.2667	24.8402	9.54412	1.42617	0.737012	0.498937	21.0317	18.5167	14.246	0.321154	1.17745	0.468314	-4.1567	0.000144795	-4.53171	0.000554089	0.263542	NA	-0.375011	NA	4.42024	NA	4.79526	NA
1104|06918	zip zinc iron transporter	0	4.96804	4.77206	1.42617	0.245671	0.997873	0	0.210417	0	11.8827	12.6576	22.0108	2.37877	NA	6.32478	0.0147759	4.1109	NA	3.94601	NA	1.73213	NA	-2.21388	NA
1104|06919	2og-fe oxygenase	6.05334	9.93609	4.77206	0.285233	0.737012	0.997873	0	0	0.365281	32.4366	66.2316	225.259	1.69395	NA	8.77505	1.98e-06	4.83552	NA	7.0811	1e-06	3.14157	NA	-3.93953	NA
1104|06923	c6 zinc finger domain protein	12.1067	2.48402	4.77206	5.41943	2.21104	3.24309	0.769452	1.47292	0.730562	35.9693	28.2588	29.2696	1.7484	NA	4.80936	0.0474342	2.55962	NA	3.06097	NA	0.811219	NA	-2.24975	NA
1104|06932	amino acid permease	6.05334	4.96804	9.54412	5.41943	3.19372	3.49256	0	0.210417	0.182641	18.3058	16.7787	20.3717	4.02234	NA	6.18371	0.00549478	4.76894	NA	2.16137	NA	0.746597	NA	-1.41477	NA
1104|06937	mitochondrial protein	127.12	146.557	128.846	70.1674	77.6319	84.0708	172.101	156.34	181.91	18.3058	24.1377	15.6885	-1.1369	NA	-3.12587	1.19e-06	-0.342133	NA	-1.98897	NA	0.794767	NA	2.78373	NA
1104|06939	m6 family metalloprotease domain-containing protein	0	0	0	6.8456	3.68506	2.49468	0	0	0	39.1808	25.6095	19.435	5.15923	NA	7.81763	0.00167242	0	NA	2.65839	NA	-5.15923	NA	-7.81763	NA
1104|06944	heterokaryon incompatibility protein	12.1067	17.3882	4.77206	32.2313	24.8127	23.949	4.36023	3.57709	2.19169	76.1135	69.1752	71.1837	2.95352	NA	4.36767	0.0383678	1.72158	NA	1.41415	NA	-1.23194	NA	-2.64609	NA
1104|06948	pantothenate transporter	0	0	0	114.093	59.9436	68.8533	0	0	0	673.139	440.955	347.255	9.34142	3.55e-05	11.9285	9.46e-11	0	NA	2.58707	NA	-9.34142	NA	-11.9285	0.000231616
1104|06954	cytochrome p450 monooxygenase	18.16	24.8402	52.4927	7.98653	5.89609	5.98724	236.991	259.233	227.753	0	0	0	-5.16106	2.17e-49	-10.9156	1.99e-11	-2.91757	NA	-5.75452	NA	2.24349	NA	7.99801	NA
1104|06959	copper iron-regulated glutamine amidotransferase	0	0	0	7.13083	4.66774	4.7399	0	0	0	73.2232	69.1752	124.571	5.49514	NA	9.4776	9.87e-06	0	NA	3.98246	0.00806739	-5.49514	NA	-9.4776	0.036446
1104|06961	40s ribosomal protein s19	199.76	278.21	286.324	32.2313	29.2348	31.9319	22.5706	21.2521	20.6384	12.8462	9.12524	7.72718	0.532378	NA	-1.1083	NA	3.55997	NA	-1.64068	NA	3.02759	NA	4.66827	4.87e-08
1104|06962	hypothetical protein CGLO_01640	0	2.48402	0	0.855699	1.47402	1.49681	13.8501	16.2021	22.4648	0	0	0.468314	-3.65406	0.00399928	-5.97084	0.000179124	-4.20946	NA	-2.31677	NA	-0.555394	NA	1.76138	NA
1104|06963	hypothetical protein CGGC5_7980	375.307	151.525	214.743	205.083	220.612	185.854	1318.84	1270.71	1300.4	15.0942	21.7828	15.4544	-2.66847	NA	-6.20577	2.84e-51	-2.3905	NA	-3.5373	NA	0.277971	NA	3.81527	NA
1104|06967	carboxypeptidase s1	6.05334	4.96804	4.77206	0	0	0	22.8271	22.0938	21.7342	17.6635	14.4238	12.1762	-7.48177	3.94e-05	-0.586523	NA	-2.05163	NA	6.89525	0.00336048	5.43015	NA	-1.4651	NA
1104|06970	hypothetical protein GLRG_11757	121.067	114.265	109.757	9.12746	6.14177	11.2261	0	0	0	292.571	298.778	860.058	6.16298	NA	11.9186	3.94e-11	9.84743	1.61e-05	5.75567	3.94e-10	3.68445	NA	-2.07122	NA
1104|06973	---NA---	12.1067	22.3562	4.77206	42.2145	25.3041	31.6825	0	0	0	0.321154	1.17745	0.468314	8.05276	0.00227788	2.64273	NA	6.72283	NA	-5.41004	0.00564292	-1.32994	NA	4.0801	NA
1104|06976	hypothetical protein CGGC5_5960	6.05334	2.48402	0	3.13756	1.22835	1.74628	26.6743	33.6667	30.3183	35.327	35.6179	17.0935	-3.81074	6.16e-05	-0.0421478	NA	-3.35253	NA	3.7686	NA	0.458213	NA	-3.31038	NA
1104|06977	thioesterase superfamily protein	0	2.48402	4.77206	0	0.982682	0.498937	10.0029	8.62709	7.30562	0	0.294362	0.234157	-3.82489	0.0299987	-4.86394	0.0130817	-1.78568	NA	-1.03905	NA	2.03921	NA	3.07826	NA
1104|06982	ribosomal protein s9 s16	24.2134	12.4201	14.3162	1.14093	0.491341	0.997873	0	0	0	33.0789	32.6742	32.782	3.00247	NA	8.04308	0.000515598	7.09662	NA	5.04061	8.35e-06	4.09414	NA	-0.946465	NA
1104|06985	ergosterol biosynthesis erg4 erg24 family protein	108.96	81.9727	119.302	58.758	76.4036	86.0666	502.965	514.048	496.417	22.4808	19.1336	13.5811	-2.77213	NA	-4.76772	8.55e-40	-2.28501	NA	-1.99559	NA	0.487123	NA	2.48271	NA
1104|06989	c6 transcription factor	60.5334	24.8402	52.4927	0.855699	1.96536	1.24734	0.769452	0.210417	0.913203	24.0866	28.5532	18.0301	0.9702	NA	4.96919	0.0417541	5.92958	NA	3.99899	0.0316522	4.95938	NA	0.960388	NA
1104|06993	chitin deacetylase	0	7.45206	4.77206	15.1174	14.4946	14.2197	0	0	0	0	0	0	6.88123	0.0309901	0	NA	5.07029	NA	-6.88123	0.0294176	-1.81094	NA	5.07029	NA
1104|06996	hypothetical protein CGGC5_5967	6.05334	4.96804	0	0	0.245671	0	0	0	0	15.0942	11.7745	11.942	0.726937	NA	6.70729	0.0157605	4.92554	NA	5.98036	0.0070496	4.1986	NA	-1.78175	NA
1104|07006	dna repair protein rad9	0	0	4.77206	0	0	0	0	0	0	10.2769	6.77034	11.2395	0	NA	6.2561	0.0387754	3.77879	NA	6.2561	0.0269582	3.77879	NA	-2.47731	NA
1104|07010	prephenate dehydrogenase	387.414	397.443	501.067	0	0.491341	0.498937	0.512968	0.210417	0	26.977	30.3193	61.5833	0.313811	NA	6.76252	6.15e-05	10.1936	2.8e-14	6.44871	1.53e-06	9.87982	1.02e-18	3.43111	NA
1104|07014	subtilisin-like serine protease	60.5334	34.7763	62.0368	159.16	222.086	197.828	0	0	0	5.78078	3.82671	4.68314	10.5936	1.48e-07	5.2894	NA	8.71627	0.000783331	-5.30417	8.73e-11	-1.8773	NA	3.42687	NA
1104|07024	mpv17 pmp22 family protein	6.05334	22.3562	19.0882	0.285233	0	0.997873	0	0	0	25.05	34.4404	43.5532	2.14457	NA	8.10739	0.000545705	6.99617	NA	5.96282	1.26e-05	4.8516	NA	-1.11122	NA
1104|07040	aspartate aminotransferase	6.05334	14.9041	14.3162	25.3857	13.5119	20.9553	27.1873	22.0938	29.5878	2.56923	2.06054	1.40494	-0.395865	NA	-3.62797	0.0048692	-1.15245	NA	-3.2321	NA	-0.756586	NA	2.47552	NA
1104|07042	dual specificity phosphatase	393.467	357.699	348.361	218.203	212.751	222.027	17.1844	18.9375	14.7939	16.0577	18.5448	17.0935	3.6711	NA	0.0217797	NA	4.42253	NA	-3.64932	NA	0.751434	NA	4.40075	5.16e-07
1104|07044	magnesium and cobalt transporter	6.05334	2.48402	4.77206	7.13083	8.59847	8.73139	64.3775	78.0646	67.577	0.642308	1.17745	1.6391	-3.08261	NA	-5.77815	3.38e-15	-3.94249	NA	-2.69555	NA	-0.85988	NA	1.83567	NA
1104|07052	rcc1 domain-containing protein	266.347	131.653	114.529	37.936	41.764	60.6208	351.126	335.194	328.936	5.45962	4.12107	3.2782	-2.85173	NA	-6.262	1.16e-31	-0.985614	NA	-3.41027	NA	1.86611	NA	5.27638	6.94e-06
1104|07053	eap30 vps36 family protein	78.6934	52.1645	23.8603	1.42617	0.737012	0.748405	0.256484	0.420834	0.547922	1.28462	1.17745	0.702471	1.0383	NA	1.14527	NA	6.5987	0.00211057	0.106973	NA	5.5604	0.000479226	5.45343	0.00593392
1104|07055	alkaline phosphatase	42.3734	12.4201	4.77206	0.570466	0	0	15.902	18.3063	15.5244	0	0.294362	0	-5.72786	4.11e-05	-6.2261	0.000321661	0.2585	NA	-0.498238	NA	5.98636	NA	6.4846	NA
1104|07057	hypothetical protein CGGC5_5973	181.6	111.781	133.618	39.0769	36.1136	25.4458	62.5821	55.7604	65.3853	5.13847	4.12107	2.10741	-0.865995	NA	-3.97077	3.42e-07	1.21499	NA	-3.10477	NA	2.08098	NA	5.18575	5.1e-06
1104|07063	ricin-type beta-trefoil lectin domain-containing protein	6.05334	4.96804	19.0882	6.27513	6.63311	4.98937	0	0	0	9.63463	9.71396	13.1128	5.60665	NA	6.45226	0.0255936	6.34505	NA	0.845613	NA	0.7384	NA	-0.107213	NA
1104|07070	hypothetical protein CGGC5_5965	72.6401	64.5846	42.9486	91.5598	102.199	77.3352	7.43803	6.73334	6.94034	136.491	156.895	160.163	3.65927	NA	4.40093	0.00343022	3.07087	NA	0.741664	NA	-0.588403	NA	-1.33007	NA
1104|07076	hypothetical protein CGGC5_5955	36.3201	22.3562	19.0882	74.7311	88.6871	107.77	2.05187	1.47292	3.28753	59.0924	82.1271	40.9775	5.23969	0.00576942	4.66687	0.0348322	3.44253	NA	-0.572824	NA	-1.79717	NA	-1.22434	NA
1104|07077	hypothetical protein CGGC5_5974	12.1067	62.1005	23.8603	227.046	156.738	238.492	23.5965	28.6167	29.4051	383.458	542.216	744.853	2.92484	NA	4.34898	NA	0.263775	NA	1.42413	NA	-2.66107	NA	-4.0852	0.0181758
1104|07087	glycosyl hydrolases family 32 superfamily	0	2.48402	4.77206	0	0.737012	0.748405	8.20749	10.5208	8.94939	0	0.883087	1.17078	-3.91444	0.0189449	-3.52978	NA	-1.87818	NA	0.384661	NA	2.03626	NA	1.6516	NA
1104|07088	choline dehydrogenase	18.16	32.2923	33.4044	33.9427	39.0616	34.9256	2.05187	3.7875	3.28753	104.375	150.419	205.824	3.51074	NA	5.60039	3.29e-07	3.14808	NA	2.08965	NA	-0.362663	NA	-2.45231	NA
1104|07090	glycosyl hydrolase family 18	0	0	4.77206	2.28187	1.96536	2.24521	16.6715	17.2542	18.812	0.642308	0	0	-2.95121	NA	-5.70623	0.000107489	-3.36723	NA	-2.75502	NA	-0.416024	NA	2.33899	NA
1104|07110	cfem domain-containing protein	6.05334	7.45206	28.6324	18.8254	19.408	23.2006	24.6225	22.3042	21.7342	0.963463	1.17745	0.936628	-0.159531	NA	-4.32162	5.13e-05	-0.699449	NA	-4.16208	NA	-0.539918	NA	3.62217	NA
1104|07116	dual specificity phosphatase	223.974	226.046	372.221	96.1236	76.6492	61.8681	9.4899	5.68125	8.76675	14.7731	14.1294	7.02471	3.27296	NA	0.578335	NA	5.08042	0.0253527	-2.69463	NA	1.80746	NA	4.50209	0.0074061
1104|07133	ribosomal protein l34e	42.3734	34.7763	57.2647	9.98316	7.12445	9.72926	123.625	113.835	146.478	13.1673	21.7828	14.5177	-3.81998	1.23e-14	-2.94682	NA	-1.51158	NA	0.873151	NA	2.3084	NA	1.43525	NA
1104|07134	duf498 domain protein	478.214	211.142	281.552	106.107	76.8949	74.591	2.82132	5.89167	5.29658	45.2827	37.6784	48.0022	4.1646	NA	3.19069	NA	6.0773	2.43e-06	-0.973902	NA	1.9127	NA	2.8866	NA
1104|07137	60s ribosomal protein l34	6.05334	17.3882	9.54412	40.2179	49.8711	51.6399	0.256484	1.2625	1.46112	51.7058	52.6909	51.2804	5.40444	0.00405802	5.53952	2.06e-05	3.31371	NA	0.135081	NA	-2.09073	NA	-2.22581	NA
1104|07148	aar2 protein	66.5868	34.7763	28.6324	74.1606	86.7217	77.0857	4.36023	6.73334	4.74865	118.827	123.338	91.5554	3.87744	NA	4.36466	0.0105476	3.00702	NA	0.48722	NA	-0.870423	NA	-1.35764	NA
1104|07167	uricase	405.574	278.21	229.059	33.9427	43.238	36.4224	254.176	248.081	223.917	19.5904	14.7181	14.0494	-2.6723	NA	-3.89809	4.53e-13	0.329899	NA	-1.22579	NA	3.0022	NA	4.22799	0.00937829
1104|07169	nad-specific glutamate dehydrogenase	18.16	4.96804	23.8603	29.6642	19.408	17.7123	135.936	122.252	112.141	0	0	0	-2.46461	NA	-9.94916	4.43e-09	-2.96843	NA	-7.48456	0.00544031	-0.503819	NA	6.98074	NA
1104|07182	domain-containing protein	332.934	233.498	186.11	35.3689	36.3593	38.9171	85.4091	108.365	105.018	5.78078	7.35906	3.2782	-1.43013	NA	-4.15502	3.25e-11	1.33154	NA	-2.72489	NA	2.76167	NA	5.48656	2.24e-11
1104|07184	transcriptional regulator	60.5334	126.685	71.5809	90.7041	95.5659	89.0602	466.288	481.644	531.667	47.5308	48.2754	33.9528	-2.42437	NA	-3.5075	9.88e-18	-2.51358	NA	-1.08313	NA	-0.0892029	NA	0.993925	NA
1104|07211	aldehyde dehydrogenase (nad+)	0	0	4.77206	6.8456	5.65042	4.49043	0	0	0	71.2962	85.9538	102.092	5.53285	NA	9.43584	6.91e-06	3.77879	NA	3.90298	0.000745413	-1.75407	NA	-5.65705	NA
1104|07215	heavy-metal-associated domain-containing protein	12.1067	17.3882	19.0882	3.4228	2.45671	2.74415	0	0	0	135.848	110.975	81.7208	4.58475	NA	9.77662	1.32e-06	7.02851	NA	5.19188	1.27e-12	2.44377	NA	-2.74811	NA
1104|07216	nadph oxidase regulator	6.05334	4.96804	4.77206	41.644	28.9891	39.416	0.256484	0	0	18.9481	24.7264	49.173	7.45009	0.00111963	7.20579	0.000476265	4.67829	NA	-0.244306	NA	-2.7718	NA	-2.5275	NA
1104|07217	60s ribosomal protein l32	0	7.45206	0	7.13083	5.40475	5.98724	0	0	0.182641	17.6635	17.073	26.4597	5.08274	NA	6.78678	0.0030634	3.81106	NA	1.70404	NA	-1.27168	NA	-2.97571	NA
1104|07218	hypothetical protein CGLO_06229	0	0	0	0.855699	0.491341	0.249468	1.02594	0	0.547922	12.8462	16.7787	18.4984	0.0166718	NA	4.63723	NA	-2.37767	NA	4.62056	0.0219793	-2.39434	NA	-7.0149	NA
1104|07221	choline transport protein	0	4.96804	4.77206	2.85233	1.71969	4.98937	88.7434	96.7917	93.6946	1.92693	1.76617	3.51235	-4.81452	1.8e-19	-5.20496	2.93e-16	-4.78881	0.0131282	-0.390438	NA	0.0257174	NA	0.416155	NA
1104|07228	50s ribosomal protein l13	127.12	94.3928	85.8971	43.6407	38.0789	43.9064	3.33429	3.57709	4.01809	1.60577	1.76617	0.702471	3.47847	NA	-1.3452	NA	4.76696	NA	-4.82368	0.00174234	1.28849	NA	6.11216	1.53e-08
1104|07229	cytosolic regulator pianissimo	163.44	216.11	257.691	144.898	168.039	137.707	0.769452	0.841667	0.365281	46.5674	73.2963	25.5231	7.58352	8.08e-11	5.95395	6.77e-05	8.08303	3.32e-12	-1.62958	NA	0.499502	NA	2.12908	NA
1104|07241	alpha-l-rhamnosidase a	66.5868	57.1325	42.9486	52.1977	46.4317	54.1346	136.706	148.975	136.615	17.0212	18.5448	13.5811	-1.46469	NA	-3.09339	2.99e-06	-1.33932	NA	-1.6287	NA	0.125376	NA	1.75407	NA
1104|07247	glutamyl-trna synthetase	66.5868	106.813	57.2647	43.6407	56.0129	50.1431	571.446	599.688	647.461	16.0577	20.6054	14.7519	-3.59844	2.81e-32	-5.1343	3.51e-68	-2.97691	NA	-1.53587	NA	0.621526	NA	2.15739	NA
1104|07259	peroxisomal copper amine oxidase	157.387	233.498	272.008	37.6508	41.764	36.4224	55.9135	57.6542	47.3039	14.4519	12.3632	6.08808	-0.472508	NA	-2.27662	NA	2.04032	NA	-1.80411	NA	2.51283	NA	4.31694	0.00302484
1104|07260	kynureninase 1	6.05334	4.96804	14.3162	7.98653	9.82682	9.72926	252.124	268.281	254.236	3.21154	2.06054	1.40494	-4.79498	9.96e-55	-6.78004	1.64e-45	-4.91368	1.79e-06	-1.98507	NA	-0.118702	NA	1.86637	NA
1104|07272	dead deah box helicase	538.747	576.293	644.228	371.374	433.117	448.544	4.61671	2.10417	5.29658	212.283	218.417	177.257	6.66025	1.83e-32	5.61732	1.18e-17	7.14968	2.99e-38	-1.04293	NA	0.489425	NA	1.53235	NA
1104|07275	hypothetical protein CGLO_06227	66.5868	59.6165	33.4044	65.0332	70.0161	91.0559	326.761	308.05	333.502	17.9846	15.6012	8.66381	-2.09665	NA	-4.50627	1.92e-23	-2.59812	NA	-2.40963	NA	-0.501469	NA	1.90816	NA
1104|07281	sh3 domain-containing protein	0	2.48402	0	7.41606	4.1764	6.48618	0.256484	0.210417	0	17.6635	9.71396	14.0494	4.45411	NA	5.63377	0.0311932	1.7638	NA	1.17966	NA	-2.69031	NA	-3.86997	NA
1104|07282	thiamin biosynthesis protein (thi-4)	0	2.48402	19.0882	9.69793	7.12445	9.97873	0.512968	0.420834	0.365281	320.512	344.698	355.684	4.0209	NA	9.25278	4.13e-23	3.7126	NA	5.23188	4.77e-33	-0.308297	NA	-5.54018	2.41e-05
1104|07283	c6 finger domain-containing protein	175.547	183.818	190.882	46.2078	53.8019	55.1325	364.977	342.138	309.21	9.63463	5.59289	7.72718	-2.70875	NA	-5.44558	3.32e-54	-0.884759	NA	-2.73683	NA	1.82399	NA	4.56082	3.04e-05
1104|07288	integral membrane protein	944.321	449.608	448.574	104.11	110.797	123.736	905.132	847.559	935.668	2.89039	5.59289	2.34157	-2.98749	NA	-7.9073	7.95e-52	-0.544966	NA	-4.91981	0.000247559	2.44252	NA	7.36234	2.59e-24
1104|07299	hypothetical protein MAA_07568	6.05334	9.93609	0	6.27513	4.42207	9.23033	0	0.210417	0.182641	224.808	203.699	272.559	4.7243	NA	9.83489	5.95e-13	4.41321	NA	5.11059	1.6e-14	-0.311096	NA	-5.42169	0.00190421
1104|07300	---NA---	6.05334	2.48402	4.77206	2.28187	2.94805	3.24309	19.4928	23.1458	21.5516	1.60577	1.17745	1.17078	-2.86733	NA	-3.89865	0.000936835	-2.23822	NA	-1.03132	NA	0.629112	NA	1.66043	NA
1104|07302	---NA---	0	0	0	0.855699	2.70238	0.498937	183.899	205.577	224.465	0.963463	0.883087	2.10741	-7.11488	8.12e-38	-7.14882	2.57e-31	-10.6779	0.000747542	-0.0339407	NA	-3.563	NA	-3.52906	NA
1104|07309	triacylglycerol lipase-like protein	66.5868	39.7443	62.0368	46.2078	41.2727	42.1601	218.011	251.027	228.483	6.42308	9.71396	11.7078	-2.42433	NA	-4.62823	1.58e-29	-2.04819	NA	-2.2039	NA	0.376142	NA	2.58004	NA
1104|07317	fumarylacetoacetate hydrolase	12.1067	17.3882	38.1765	122.365	92.1265	104.028	5.64265	5.05	7.30562	663.183	560.466	469.485	4.1174	NA	6.52626	1.11e-33	1.88891	NA	2.40886	NA	-2.22849	NA	-4.63735	1.71e-06
1104|07329	major facilitator superfamily transporter	163.44	81.9727	281.552	32.8018	16.9513	18.9596	458.593	456.604	457.88	5.78078	5.00416	22.0108	-4.31323	0.00303057	-5.37175	3.34e-05	-1.381	NA	-1.05852	NA	2.93223	NA	3.99075	NA
1104|07330	hypothetical protein CGGC5_14731	429.787	616.037	553.559	2364.3	3337.19	2916.04	49.7579	45.0292	55.888	2303.96	2369.91	1435.15	5.83424	1.88e-19	5.33793	2.88e-16	3.40476	NA	-0.496306	NA	-2.42948	NA	-1.93318	NA
1104|07338	hypothetical protein CGGC5_14730	12.1067	17.3882	9.54412	12.265	17.6883	14.4692	0.512968	0.841667	0.913203	23.7654	22.9603	34.6552	4.08326	NA	4.95116	0.0326353	3.89855	NA	0.867906	NA	-0.184711	NA	-1.05262	NA
1104|07344	chaperone protein	151.334	161.461	109.757	64.7479	67.8051	70.3501	553.236	570.019	595.408	56.8443	69.1752	57.3685	-3.08007	5.98e-29	-3.22568	7.87e-19	-2.02312	NA	-0.145609	NA	1.05696	NA	1.20256	NA
1104|07350	chaperone protein	0	0	0	0.570466	0.982682	0.498937	6.92507	7.99584	7.6709	0	0	0	-3.24225	NA	-5.93652	0.0119	-5.93652	NA	-2.69426	NA	-2.69426	NA	0	NA
1104|07359	fungal specific transcription factor	0	12.4201	38.1765	0	0	0	4.87319	8.41667	7.6709	15.0942	15.6012	20.1375	-5.83024	0.00696685	1.26309	NA	1.25642	NA	7.09333	0.00217338	7.08666	NA	-0.00667414	NA
1104|07362	sodium hydrogen exchanger family protein	0	4.96804	4.77206	0	0	0	0	0.210417	0	17.0212	17.3674	33.4844	-0.642573	NA	6.86518	0.00328248	4.1109	NA	7.50775	0.00132048	4.75348	NA	-2.75428	NA
1104|07363	nucleus protein	756.668	1035.84	1202.56	0	0	0	567.086	557.394	530.936	533.116	552.518	673.201	-12.1083	1.19e-18	0.0874075	NA	0.855247	NA	12.1957	2.5e-16	12.9636	7.05e-17	0.76784	NA
1104|07364	---NA---	12.1067	4.96804	28.6324	0	0	0	26.6743	20.8313	20.2731	11.2404	7.35906	16.1568	-7.50576	4.89e-05	-0.956035	NA	-0.564585	NA	6.54972	0.00945427	6.94117	NA	0.39145	NA
1104|07370	hypothetical protein CGLO_13168	42.3734	14.9041	9.54412	2.5671	2.45671	4.98937	21.5446	19.7792	18.0814	0	0	0.702471	-2.52473	NA	-5.79395	5.26e-05	0.168721	NA	-3.26922	NA	2.69345	NA	5.96267	NA
1104|07376	modin	48.4267	52.1645	66.8089	30.5199	26.0411	27.192	34.6253	36.4021	28.6746	1.60577	1.47181	2.10741	-0.250451	NA	-4.16988	3.29e-06	0.745418	NA	-3.91943	NA	0.995869	NA	4.9153	0.00685131
1104|07378	hypothetical protein CGLO_13170	968.535	981.189	1107.12	147.18	149.859	163.402	1054.66	1057.34	1030.64	17.9846	10.8914	14.2836	-2.76989	NA	-6.17385	2.43e-166	-0.0399335	NA	-3.40396	NA	2.72996	NA	6.13391	2.78e-70
1104|07379	cupin domain-containing protein	0	0	0	0	0.245671	0.249468	0	0	0	14.7731	17.073	22.7132	1.21436	NA	7.19467	0.00644081	0	NA	5.98032	0.00161538	-1.21436	NA	-7.19467	NA
1104|07380	idi-2 precursor	0	2.48402	0	14.8321	13.0205	13.2218	0.769452	0	0.182641	16.7	17.9561	13.5811	4.96501	NA	5.19498	0.0278523	1.10725	NA	0.229965	NA	-3.85776	NA	-4.08773	NA
1104|07386	heterokaryon incompatibility protein	6.05334	0	0	0.285233	0	0	0	0	0	13.4885	13.835	14.7519	0.816085	NA	6.82274	0.0124857	4.09948	NA	6.00666	0.00500816	3.2834	NA	-2.72326	NA
1104|07392	transient receptor potential ion channel	478.214	556.421	553.559	168.288	170.741	196.581	1235.48	1160.24	1214.01	21.5173	13.2463	15.6885	-2.75178	NA	-6.1503	4.58e-152	-1.18431	NA	-3.39852	NA	1.56746	NA	4.96598	1.95e-19
1104|07405	hypothetical protein CGGC5_4114	78.6934	79.4887	71.5809	44.4964	46.9231	50.8915	381.135	384.221	393.59	25.6923	27.0813	24.5865	-3.02237	NA	-3.89857	3.41e-40	-2.33271	NA	-0.876204	NA	0.689656	NA	1.56586	NA
1104|07417	c6 zinc finger domain protein	0	24.8402	28.6324	0.570466	0.737012	0.748405	15.1326	20.6208	18.2641	0.321154	0	1.17078	-4.48385	4.82e-05	-4.86466	0.000313847	-0.0145246	NA	-0.380806	NA	4.46933	NA	4.85014	NA
1104|07419	hypothetical protein CGGC5_4111	139.227	161.461	209.971	392.766	420.342	483.22	1.79539	2.10417	1.64377	32.1154	32.9686	29.5038	7.77545	8.1e-35	4.0041	NA	6.43209	2.73e-11	-3.77134	0.0328053	-1.34336	NA	2.42799	NA
1104|07438	pth11-like integral membrane protein	60.5334	44.7124	42.9486	13.9764	10.8095	12.7229	3.07781	2.10417	3.65281	100.2	106.559	99.0484	2.04034	NA	5.05508	7.24e-07	4.01183	NA	3.01474	NA	1.97148	NA	-1.04326	NA
1104|07444	rna recognition motif containing protein	0	14.9041	28.6324	0.285233	0.491341	1.74628	0	0	0	58.1289	75.3568	64.8615	2.95002	NA	9.04965	2.37e-05	6.87156	NA	6.09962	8.14e-11	3.92154	NA	-2.17808	NA
1104|07445	ribosomal protein l13e	78.6934	39.7443	114.529	3.13756	0.737012	0.249468	0	0	0	0	0	0	3.58466	NA	0	NA	9.28134	0.000618346	-3.58466	NA	5.69669	0.005573	9.28134	0.000300629
1104|07447	hypothetical protein CGGC5_4120	90.8001	74.5206	76.353	37.6508	28.7435	34.6761	643.775	725.727	670.291	6.74424	5.29852	9.13212	-4.32991	2.75e-53	-6.56486	3e-88	-3.07532	NA	-2.23495	NA	1.2546	NA	3.48955	NA
1104|07448	hypothetical protein CGLO_02005	1386.22	829.663	1632.05	23.9596	9.58115	10.9766	0	0	0	0	0	0	6.90344	0.0339325	0	NA	13.325	1.55e-11	-6.90344	0.0299137	6.42161	5.66e-15	13.325	2.36e-12
1104|07450	hypothetical protein CGGC5_4124	24.2134	29.8083	14.3162	58.4728	58.7153	63.8639	188.259	171.279	168.943	10.9192	9.4196	6.79055	-1.54349	NA	-4.26514	2.02e-25	-2.94422	NA	-2.72165	NA	-1.40074	NA	1.32092	NA
1104|07454	hypothetical protein CGLO_13174	30.2667	24.8402	9.54412	29.379	27.0238	32.9298	9.4899	10.5208	10.4105	219.669	201.05	269.749	1.54248	NA	4.48753	0.00133559	1.07826	NA	2.94506	NA	-0.464212	NA	-3.40927	NA
1104|07455	hypothetical protein CGGC5_4115	702.188	514.192	768.302	210.217	132.662	122.239	0.256484	0.420834	0.182641	290.002	303.488	189.667	8.55816	4.16e-11	9.30939	1.07e-16	10.6505	3.27e-21	0.751232	NA	2.09235	NA	1.34112	NA
1104|07461	hypothetical protein CGGC5_4117	163.44	79.4887	300.64	0	0	0	0	0	0	0.321154	0	0.234157	0	NA	1.31082	NA	10.5024	1.81e-05	1.31082	NA	10.5024	1.78e-06	9.19153	4.39e-08
1104|07464	o-methyltransferase-like protein	42.3734	47.1964	23.8603	25.9562	6.63311	8.98086	0	0.63125	0.182641	1588.75	1727.61	1676.8	5.14082	NA	12.0362	9.3e-29	6.58081	NA	6.89541	2.59e-21	1.43999	NA	-5.45542	2.82e-07
1104|07465	xanthine phosphoribosyltransferase 1	0	4.96804	14.3162	19.6811	21.3733	16.9638	0.512968	1.05208	1.46112	28.5827	32.6742	70.4812	4.1017	NA	5.2796	0.0132481	2.5311	NA	1.1779	NA	-1.5706	NA	-2.7485	NA
1104|07468	gtp binding protein	242.134	432.22	348.361	25.3857	25.3041	27.9405	2.82132	5.47084	3.28753	1.28462	1.76617	1.40494	2.72437	NA	-1.30726	NA	6.41921	1.14e-14	-4.03163	NA	3.69484	NA	7.72647	1.92e-24
1104|07470	plc-like phosphodiesterase	0	2.48402	4.77206	27.0971	20.145	26.6931	218.268	220.938	178.257	30.5096	28.8475	40.0408	-3.05559	NA	-2.63051	NA	-6.3392	7.27e-05	0.425088	NA	-3.2836	NA	-3.70869	NA
1104|07477	l-psp endoribonuclease family	18.16	9.93609	23.8603	0.570466	0.245671	0.748405	19.7493	21.0417	14.4286	4.49616	2.64926	3.74651	-4.84116	1.15e-05	-2.30285	NA	-0.0872657	NA	2.53831	NA	4.75389	NA	2.21558	NA
1104|07481	cvnh domain-containing protein	0	0	9.54412	0	0.982682	0.249468	0	0	0	61.0193	96.5509	66.7347	2.09954	NA	9.22676	2.14e-05	4.72525	NA	7.12722	1.38e-10	2.62571	NA	-4.50151	NA
1104|07482	3-deoxy-7-phosphoheptulonate synthase	30.2667	57.1325	47.7206	298.354	235.598	245.227	0	0	0	2349.24	2239.8	2476.44	11.0215	2.6e-09	14.2017	1.05e-19	8.49713	NA	3.18014	0.0104196	-2.52441	NA	-5.70456	6.97e-25
1104|07484	cytochrome p450	0	0	4.77206	66.4593	62.4003	93.5506	2.05187	0.63125	2.37433	0.642308	0	0.468314	5.35791	0.00882011	-1.87054	NA	-0.0778534	NA	-7.22844	4.24e-07	-5.43576	NA	1.79268	NA
1104|07494	hypothetical protein CGGC5_4116	72.6401	47.1964	62.0368	905.615	694.511	888.606	22.3141	18.3063	18.9946	3.85385	4.12107	4.9173	5.37476	7.01e-13	-2.17686	NA	1.60311	NA	-7.55162	6.16e-56	-3.77165	0.00917628	3.77997	NA
1104|07496	hypothetical protein CGLO_03881	6.05334	19.8722	19.0882	59.0433	53.3105	72.8447	245.199	244.083	237.433	131.031	109.208	97.1751	-1.97014	NA	-1.10601	NA	-4.00173	7.34e-05	0.864134	NA	-2.03158	NA	-2.89572	NA
1104|07502	hypothetical protein CGGC5_4126	12.1067	17.3882	14.3162	158.59	154.281	211.799	1.28242	2.73542	1.46112	28.5827	40.0333	18.4984	6.48688	7.34e-10	3.90162	NA	2.9161	NA	-2.58526	NA	-3.57078	NA	-0.985519	NA
1104|07503	---NA---	332.934	196.238	267.235	63.8922	64.857	77.3352	279.311	276.698	302.635	28.2616	29.7306	36.0602	-2.05683	NA	-3.18541	3.19e-05	-0.108506	NA	-1.12858	NA	1.94833	NA	3.07691	NA
1104|07504	aryl-alcohol dehydrogenase aad14	12.1067	2.48402	0	0	0	0.498937	0	0	0	86.3905	124.221	172.34	1.22064	NA	9.99747	1.84e-06	5.31863	NA	8.77683	8.71e-11	4.09799	NA	-4.67884	NA
1104|07505	cupin 2 domain-containing protein	84.7468	111.781	119.302	268.404	354.994	323.311	3.07781	1.2625	0.182641	207.144	217.534	110.522	7.59517	1.21e-17	6.77277	1.74e-13	6.01254	9.1e-05	-0.822403	NA	-1.58264	NA	-0.760233	NA
1104|07512	cellulose-binding protein	0	0	0	5.41943	5.89609	5.4883	0	0	0	16.7	21.4885	29.0355	5.5176	NA	7.49397	0.00288694	0	NA	1.97637	NA	-5.5176	NA	-7.49397	NA
1104|07516	transferase family protein	0	2.48402	0	3.4228	4.66774	2.99362	0	0	0	34.6847	55.3401	52.6853	4.93347	NA	8.57577	0.000137171	2.93056	NA	3.6423	NA	-2.00291	NA	-5.64521	NA
1104|07536	class iii	90.8001	89.4248	143.162	118.087	97.7769	85.0687	0.769452	0.841667	1.09584	114.973	117.745	93.8969	6.61124	4.28e-09	6.72925	1.96e-12	6.71494	1.5e-07	0.118012	NA	0.103698	NA	-0.0143144	NA
1104|07543	maltose high-affinity maltose transporter (alpha-glucoside transporter)	6.05334	7.45206	0	0	0	0	0.256484	0	0.913203	168.927	179.561	405.092	-2.04235	NA	8.93102	5.94e-08	3.16766	NA	10.9734	2.61e-08	5.21002	NA	-5.76336	0.0370264
1104|07561	alpha-ketoglutarate-dependent -dichlorophenoxyacetate	36.3201	24.8402	33.4044	85.2847	79.5973	83.8214	1.02594	0.210417	1.27848	57.8078	51.8078	56.9001	6.42947	6.17e-08	5.85177	9.68e-07	5.03795	NA	-0.577696	NA	-1.39152	NA	-0.81382	NA
1104|07571	integral membrane protein	0	7.45206	14.3162	9.69793	5.40475	10.4777	409.861	403.159	402.54	0.642308	1.17745	0.936628	-5.54989	3.7e-69	-8.60105	5.37e-42	-5.77905	4.12e-09	-3.05116	NA	-0.229165	NA	2.82199	NA
1104|07573	dimethylaniline monooxygenase 2	859.575	827.179	563.103	2875.44	2680.51	2212.53	165.176	189.586	165.472	4593.15	3834.07	4855.71	3.89943	NA	4.67327	3.27e-06	2.1118	NA	0.77384	NA	-1.78763	NA	-2.56147	NA
1104|07576	siderophore iron transporter mirb	48.4267	69.5526	119.302	99.2611	88.6871	75.8384	5.12968	6.52292	4.01809	112.083	122.455	88.5113	4.04116	NA	4.33317	0.0319193	3.88862	NA	0.292006	NA	-0.152546	NA	-0.444552	NA
1104|07582	aat family amino acid transporter	6.05334	2.48402	19.0882	12.265	6.38744	12.9724	0.256484	0.63125	0.547922	18.9481	25.9039	26.4597	4.14348	NA	5.30712	0.020047	3.95087	NA	1.16364	NA	-0.192605	NA	-1.35625	NA
1104|07592	lysr family regulatory protein	157.387	136.621	124.074	25.671	42.9924	45.9022	170.562	167.281	159.81	10.9192	13.5407	8.42965	-2.11534	NA	-3.90417	7.01e-11	-0.25115	NA	-1.78883	NA	1.86419	NA	3.65302	NA
1104|07594	zinc-binding dehydrogenase	121.067	86.9408	85.8971	115.805	74.9295	87.0644	1.28242	1.2625	1.82641	26.6558	25.6095	23.884	5.87303	3.9e-06	4.01104	NA	5.95423	0.00011983	-1.862	NA	0.0812024	NA	1.9432	NA
1104|07595	zinc-containing alcohol	48.4267	89.4248	81.1251	7.98653	10.8095	11.725	120.291	112.783	96.7995	9.95578	7.94779	5.85392	-3.41806	1.78e-10	-3.7745	7.93e-10	-0.590308	NA	-0.356445	NA	2.82775	NA	3.1842	NA
1104|07597	deoxyribose-phosphate aldolase	12.1067	12.4201	4.77206	1.7114	0.491341	1.74628	1.02594	1.2625	2.00905	1304.85	1030.27	2106.01	-0.111817	NA	9.89264	4.05e-41	2.66693	NA	10.0045	2.07e-49	2.77875	NA	-7.22571	1.89e-12
1104|07603	hypothetical protein CGGC5_11904	605.334	1001.06	1436.39	8.55699	6.63311	10.7271	2.05187	2.31458	2.92225	17.0212	17.073	10.7712	1.77852	NA	2.5615	NA	8.63331	3.58e-34	0.782975	NA	6.85479	8.78e-33	6.07181	7.16e-18
1104|07607	fad binding domain-containing protein	48.4267	72.0366	100.213	43.6407	51.0995	55.6314	269.565	263.231	239.076	21.5173	22.0772	16.6251	-2.35694	NA	-3.6718	8.64e-18	-1.80468	NA	-1.31486	NA	0.552258	NA	1.86712	NA
1104|07629	arginyl-trna synthetase	290.56	263.306	338.816	66.4593	78.6146	75.5889	307.781	317.94	297.887	28.5827	39.1502	35.826	-2.06357	NA	-3.1522	4.63e-09	-0.0491109	NA	-1.08863	NA	2.01446	NA	3.10309	NA
1104|07636	copper radical oxidase	42.3734	19.8722	9.54412	85.8552	80.8256	76.5868	15.902	15.9917	17.1682	2362.41	2289.55	3045.45	2.30111	NA	7.28271	5.68e-72	0.545705	NA	4.9816	7.62e-36	-1.7554	NA	-6.73701	3.94e-26
1104|07637	duf221 domain-containing protein	314.774	193.754	224.287	5.1342	3.43939	5.4883	543.746	517.415	544.634	8.35001	7.65342	10.5371	-6.79772	3.26e-81	-5.89904	1.14e-59	-1.13137	NA	0.898677	NA	5.66635	2.93e-18	4.76768	4.46e-06
1104|07663	class iv	12.1067	22.3562	19.0882	50.201	49.3798	51.6399	2.30836	0.63125	0.913203	52.6693	46.8036	76.5693	5.16418	0.0241943	5.38294	0.000124401	3.673	NA	0.218762	NA	-1.49117	NA	-1.70994	NA
1104|07669	cellulose-binding protein	0	2.48402	4.77206	0.855699	5.40475	5.23883	35.1383	42.2938	40.7288	1.60577	1.17745	2.10741	-3.31941	0.0134614	-4.49257	7.15e-05	-3.95729	NA	-1.17316	NA	-0.637881	NA	0.535281	NA
1104|07677	transferase family protein	84.7468	116.749	66.8089	32.8018	27.5151	30.9341	240.838	240.296	245.469	2.24808	1.76617	2.80988	-2.98808	NA	-6.65794	1.04e-44	-1.43603	NA	-3.66986	NA	1.55206	NA	5.22192	2.12e-06
1104|07679	terpene synthase	90.8001	161.461	147.934	204.797	227.982	265.185	5.38616	5.47084	3.28753	4.81731	4.41544	4.9173	5.58786	5.15e-10	0.000548167	NA	4.78599	NA	-5.58731	2.16e-16	-0.801873	NA	4.78544	4.36e-05
1104|07680	arginyl-trna synthetase	36.3201	64.5846	38.1765	11.6946	7.61579	12.2239	111.827	114.677	119.447	1.28462	1.47181	0.468314	-3.44008	8.24e-12	-6.58809	9.84e-22	-1.31232	NA	-3.14801	NA	2.12776	NA	5.27577	NA
1104|07684	alcohol dehydrogenase, putative	72.6401	79.4887	124.074	1.99663	2.45671	1.99575	1.28242	1.05208	0.913203	0.642308	1.47181	2.10741	0.913568	NA	0.343478	NA	6.25447	3.5e-05	-0.570089	NA	5.3409	1.18e-06	5.91099	2.6e-06
1104|07693	transcription factor	127.12	74.5206	171.794	89.5632	84.7564	97.0432	3845.21	3734.06	3658.47	8.35001	7.0647	6.79055	-5.37004	5.45e-171	-8.95912	2.33e-248	-4.90995	6.25e-58	-3.58908	NA	0.460091	NA	4.04917	NA
1104|07697	cfem domain-containing protein	6.05334	14.9041	4.77206	1.99663	2.45671	2.49468	0.512968	0.420834	0.730562	79.0039	57.1063	88.5113	1.84432	NA	6.78564	4.65e-08	3.67811	NA	4.94132	6.45e-08	1.83379	NA	-3.10753	NA
1104|07708	hypothetical protein CGLO_09086	18.16	4.96804	38.1765	9.69793	3.43939	2.99362	89.7694	107.313	95.8863	0	0	0	-4.15153	2.28e-05	-9.61148	7.1e-08	-2.24973	NA	-5.45995	NA	1.90181	NA	7.36176	NA
1104|07715	pectate lyase	133.174	94.3928	95.4412	9.98316	7.12445	9.97873	66.6858	58.7063	67.3944	5.13847	7.0647	6.32224	-2.81433	NA	-3.35332	6.61e-05	0.743435	NA	-0.538985	NA	3.55777	NA	4.09675	NA
1104|07717	rnase z	0	0	0	34.7984	23.83	26.9426	0.512968	0	0.730562	3.85385	5.29852	4.44898	5.73068	0.0166793	3.11023	NA	-2.10972	NA	-2.62044	NA	-7.8404	NA	-5.21995	NA
1104|07730	hypothetical protein CGGC5_10063	6.05334	4.96804	9.54412	2.85233	1.47402	1.74628	17.4409	21.2521	17.1682	1.28462	1.76617	1.40494	-3.12466	NA	-3.54119	0.0174424	-1.4252	NA	-0.416527	NA	1.69945	NA	2.11598	NA
1104|07732	pectin lyase	6.05334	7.45206	0	1.14093	1.71969	3.24309	424.994	396.425	410.211	1.28462	2.94362	1.17078	-7.57108	2.69e-69	-7.73721	1.02e-54	-6.47181	1.16e-08	-0.16613	NA	1.09927	NA	1.2654	NA
1104|07740	major facilitator superfamily transporter	6.05334	7.45206	4.77206	1.7114	0.491341	0.249468	12.3112	12.625	14.7939	0	0	0.468314	-3.82634	0.00349259	-5.57157	0.00101333	-1.10442	NA	-1.74524	NA	2.72192	NA	4.46715	NA
1104|07744	abc transporter	24.2134	47.1964	71.5809	1.7114	1.96536	3.24309	11.7983	9.25834	11.8716	529.904	566.059	629.414	-2.19071	NA	5.69542	2.58e-22	2.10597	NA	7.88613	2.08e-58	4.29668	NA	-3.58945	0.00767569
1104|07750	cytochrome p450	0	4.96804	9.54412	3.4228	2.45671	4.49043	0.256484	0.210417	0	17.0212	19.7223	14.2836	3.67386	NA	5.93203	0.00904716	4.14428	NA	2.25817	NA	0.470413	NA	-1.78776	NA
1104|07766	iq calmodulin-binding motif protein	18.16	19.8722	19.0882	3.99326	3.68506	2.49468	37.4467	36.1917	37.9892	4.175	4.7098	7.72718	-3.40849	3.02e-05	-2.72103	NA	-0.962012	NA	0.687459	NA	2.44648	NA	1.75902	NA
1104|07778	zn 2cys6 transcription factor	938.268	712.914	606.052	78.1539	86.2304	91.0559	101.311	108.575	121.821	40.1443	36.2066	27.1622	-0.376439	NA	-1.67651	NA	2.76518	NA	-1.30007	NA	3.14162	NA	4.44169	6.42e-06
1104|07785	chitin binding protein	0	32.2923	23.8603	16.8288	16.7056	16.7144	2.82132	4.62917	4.74865	95.704	108.62	65.0956	2.00935	NA	4.42333	0.0485285	2.16849	NA	2.41397	NA	0.159141	NA	-2.25483	NA
1104|07797	transcription factor tfb2	72.6401	126.685	109.757	289.512	367.523	376.697	0.769452	0.63125	0.182641	138.739	152.774	92.9603	9.04454	6.06e-21	7.61851	2.25e-13	7.30396	2.64e-08	-1.42602	NA	-1.74057	NA	-0.314547	NA
1104|07809	fad binding domain protein	193.707	156.493	124.074	29.9495	24.5671	26.4436	91.3083	99.3167	105.932	10.2769	10.3027	9.83459	-1.86818	NA	-3.26963	3.29e-06	0.676731	NA	-1.40145	NA	2.54491	NA	3.94636	NA
1104|07826	methyltransferase domain-containing protein	30.2667	32.2923	33.4044	0	0	0	19.2363	22.9354	25.0218	8.99232	12.0689	7.25887	-7.49332	3.12e-05	-1.23555	NA	0.511761	NA	6.25777	0.0180057	8.00508	NA	1.74731	NA
1104|07829	mannitol 1-phosphate dehydrogenase	6.05334	7.45206	19.0882	12.8355	9.58115	7.23458	521.432	513.838	518.151	4.49616	3.82671	3.74651	-5.69343	1.72e-92	-6.96416	1.91e-76	-5.55856	1.5e-11	-1.27073	NA	0.134872	NA	1.4056	NA
1104|07838	hypothetical protein CGGC5_10470	1162.24	1227.11	1302.77	390.484	360.644	442.557	10388.1	10619.3	11485.9	592.851	515.723	359.899	-4.76621	1.46e-81	-4.4674	3.34e-49	-3.13749	1.13e-14	0.298809	NA	1.62872	NA	1.32991	NA
1104|07845	duf833 domain protein	72.6401	94.3928	95.4412	23.1039	22.8474	21.4543	883.074	853.03	845.443	1.60577	0.588725	1.40494	-5.25143	8.3e-148	-9.34348	1.19e-69	-3.29614	7.97e-11	-4.09205	NA	1.95529	NA	6.04734	2.07e-08
1104|07855	methyltransferase type 12	60.5334	84.4567	104.985	417.867	506.818	527.127	9.23342	7.78542	9.31467	166.679	165.137	111.693	5.76478	1.19e-16	4.05481	NA	3.22858	NA	-1.70997	NA	-2.53621	NA	-0.826234	NA
1104|07856	abscisic acid aba receptor	30.2667	37.2603	0	59.899	63.383	76.3373	29.7521	24.1979	25.935	4.175	2.94362	3.04404	1.31721	NA	-2.92913	NA	-0.241227	NA	-4.24633	0.0242404	-1.55843	NA	2.6879	NA
1104|07859	mfs sugar transporter	550.854	350.247	386.537	64.4627	53.5562	70.849	319.835	323.831	316.516	31.7943	30.025	32.5478	-2.34363	NA	-3.3418	1.77e-07	0.423203	NA	-0.998162	NA	2.76684	NA	3.765	NA
1104|07870	copper amine oxidase	823.255	621.005	410.397	81.5767	70.2618	64.8618	6064.56	6087.99	6199.37	42.3924	31.4968	47.768	-6.40162	9.72e-70	-7.23256	1.71e-82	-3.30644	8.94e-07	-0.830934	NA	3.09518	NA	3.92611	NA
1104|07879	hypothetical protein CGLO_08737	272.4	226.046	224.287	64.1775	75.1752	82.8235	339.328	352.869	358.706	38.8597	38.5615	25.2889	-2.23994	NA	-3.35024	1.33e-11	-0.539861	NA	-1.1103	NA	1.70007	NA	2.81038	NA
1104|07906	serin endopeptidase	0	0	0	3.70803	3.93073	5.23883	28.9827	36.4021	31.9621	0.642308	0	0	-2.88241	NA	-6.58585	7.51e-07	-8.02565	NA	-3.70345	NA	-5.14324	NA	-1.43979	NA
1104|07907	short chain dehydrogenase	6.05334	2.48402	4.77206	156.023	171.724	109.766	0	0	0.182641	19.2693	22.9603	18.9667	9.61701	3.18e-08	6.78678	0.00241113	4.61706	NA	-2.83023	NA	-4.99995	NA	-2.16972	NA
1104|07923	metallo-beta-lactamase superfamily protein	0	4.96804	0	0.570466	1.22835	1.49681	0	0	0.182641	11.2404	11.7745	11.2395	2.71862	NA	5.95652	0.0349903	3.26025	NA	3.2379	NA	0.541634	NA	-2.69627	NA
1104|07935	4-hydroxyacetophenone monooxygenase	121.067	178.85	176.566	54.4795	52.0822	48.1474	0	0	0.365281	24.0866	27.9644	19.6692	7.71076	2e-05	6.60569	0.000805381	9.33127	1.51e-09	-1.10508	NA	1.62051	NA	2.72558	NA
1104|07939	cfem domain-containing protein	102.907	136.621	243.375	28.8085	19.1623	19.9575	834.342	1036.51	1066.26	1.28462	0	0.234157	-5.42648	2.79e-45	-10.5991	2.6e-41	-2.60366	NA	-5.17262	0.0181838	2.82283	NA	7.99545	4.04e-12
1104|07944	carbohydrate esterase family 16 protein	0	22.3562	4.77206	10.5536	12.5292	4.98937	0	0	0	12.8462	18.5448	16.8593	6.24525	NA	7.01867	0.00923631	6.19657	NA	0.773421	NA	-0.0486839	NA	-0.822105	NA
1104|07945	hypothetical protein CGGC5_10060	0	7.45206	9.54412	2.28187	2.21104	0.997873	628.386	603.475	587.007	25.05	19.4279	20.6058	-8.2768	7.19e-82	-4.79661	1.01e-62	-6.7105	8.34e-12	3.48019	NA	1.5663	NA	-1.91389	NA
1104|07949	thioesterase superfamily protein	0	0	9.54412	5.1342	2.45671	2.74415	0	0.210417	0.182641	54.9174	54.4571	77.0376	3.80161	NA	7.92596	1.67e-06	3.69093	NA	4.12436	0.0019435	-0.110681	NA	-4.23504	NA
1104|07954	hypothetical protein CGGC5_10066	762.721	409.864	233.831	9.12746	12.7749	13.4713	886.921	971.705	904.984	6.74424	2.3549	3.2782	-6.27272	3.59e-26	-7.75984	1.53e-35	-0.974342	NA	-1.48713	NA	5.29838	1.34e-06	6.7855	5.29e-13
1104|07960	hypothetical protein CGGC5_10073	18.16	12.4201	57.2647	127.784	135.365	152.176	0.512968	0.210417	0.730562	0.642308	0	0.702471	7.82838	2.41e-11	-0.0887898	NA	5.59202	NA	-7.91717	5.24e-12	-2.23637	NA	5.68081	NA
1104|07962	---NA---	169.494	111.781	195.655	13.9764	13.5119	16.2154	3.07781	1.2625	2.19169	20.875	20.0166	11.7078	2.67395	NA	2.93917	NA	6.11071	1.6e-06	0.265215	NA	3.43675	NA	3.17154	NA
1104|07964	hypothetical protein CGLO_01888	78.6934	151.525	104.985	109.53	132.171	116.751	2.82132	3.57709	1.46112	169.891	191.336	123.401	5.44546	1.1e-05	5.88016	1.18e-12	5.34882	0.00086328	0.434704	NA	-0.0966334	NA	-0.531337	NA
1104|07966	phenylcoumaran benzylic ether reductase pcber like atypical a sdr	12.1067	24.8402	28.6324	4.56373	1.71969	1.49681	0.256484	0	0	23.7654	22.0772	39.3384	3.69091	NA	7.08198	0.000800302	6.70658	NA	3.39107	NA	3.01567	NA	-0.375402	NA
1104|07971	cyclohexanone monooxygenase	24.2134	86.9408	104.985	1.14093	1.47402	1.24734	19.2363	20.6208	21.0037	2.56923	1.76617	1.87326	-3.85316	6.46e-05	-3.21741	NA	1.82202	NA	0.635746	NA	5.67518	1.63e-07	5.03943	0.000578272
1104|07990	hard surface induced protein 3	12.1067	49.6804	23.8603	13.1207	14.9859	16.2154	0.512968	0.63125	0.730562	232.194	296.129	509.291	4.31232	NA	8.84979	1.83e-19	5.25686	NA	4.53747	3.68e-06	0.944532	NA	-3.59294	NA
1104|07994	dimethylaniline monooxygenase	48.4267	81.9727	9.54412	42.2145	59.698	55.1325	68.7377	57.8646	61.5499	3.21154	2.64926	2.80988	-0.260154	NA	-4.3814	5.59e-08	-0.426066	NA	-4.12124	NA	-0.165913	NA	3.95533	NA
1104|07999	general amino acid permease agp2	24.2134	24.8402	38.1765	9.69793	7.12445	5.4883	0.769452	0.63125	0.730562	52.027	53.574	51.7487	3.17817	NA	5.97573	2.88e-06	5.1274	NA	2.79755	NA	1.94923	NA	-0.848322	NA
1104|08015	duf895 domain membrane protein	6.05334	22.3562	9.54412	13.1207	7.61579	8.48192	0.256484	0.420834	0.547922	60.377	53.574	46.5972	4.20892	NA	6.65194	1.31e-06	4.58206	NA	2.44302	NA	0.373146	NA	-2.06988	NA
1104|08018	cytochrome p450	0	0	4.77206	1.99663	1.96536	1.24734	0.256484	0.210417	0	20.2327	22.3715	19.2009	2.72966	NA	6.20666	0.00293702	2.61203	NA	3.477	NA	-0.117637	NA	-3.59463	NA
1104|08022	methyltransferase domain-containing protein	569.014	285.662	477.206	31.6609	22.1104	25.1963	26.6743	22.725	27.0308	10.2769	6.18161	8.19549	0.0468916	NA	-1.6176	NA	4.11653	NA	-1.66449	NA	4.06964	0.0108123	5.73413	3.8e-12
1104|08028	mandelate racemase muconate lactonizing enzyme domain-containing protein	278.454	151.525	133.618	60.4694	61.172	75.09	2438.65	2503.54	2359.35	0.642308	2.06054	2.34157	-5.21123	3.79e-61	-10.3959	4.57e-102	-3.69458	1.3e-14	-5.18469	3.31e-05	1.51665	NA	6.70134	3.41e-14
1104|08030	glutamine amidotransferase class-i family protein	24.2134	24.8402	9.54412	0	0.491341	0.997873	0	0	0	122.36	143.355	191.072	2.31361	NA	10.2516	2.91e-07	7.29701	NA	7.93799	1.7e-16	4.98341	NA	-2.95458	NA
1104|08031	dihydroxyacetone kinase	127.12	178.85	138.39	129.781	144.946	140.451	1.28242	1.05208	2.00905	498.431	538.389	325.478	6.46054	6.63e-11	8.17388	7.01e-36	6.55846	1.37e-09	1.71334	NA	0.0979141	NA	-1.61542	NA
1104|08034	fad binding domain protein	0	0	0	6.27513	7.61579	7.98299	412.17	389.692	342.816	18.6269	13.835	7.49302	-5.68554	2.3e-44	-4.82742	1.55e-24	-11.5762	4.77e-05	0.858119	NA	-5.8907	NA	-6.74882	NA
1104|08035	endoribonuclease l-psp	0	64.5846	14.3162	39.6474	29.2348	33.4288	12.3112	14.7292	16.4377	401.122	493.057	388.701	1.22749	NA	4.87099	6.15e-06	0.854202	NA	3.6435	0.000336915	-0.373288	NA	-4.01678	0.0371507
1104|08036	vitamin h transporter	181.6	89.4248	100.213	33.6575	31.6915	38.1687	0.769452	1.47292	1.46112	3.5327	8.24215	2.57573	4.67091	NA	1.85222	NA	6.50962	1.61e-05	-2.8187	NA	1.83871	NA	4.65741	0.0307476
1104|08038	cvnh domain-containing protein	66.5868	54.6485	38.1765	0	0.491341	1.99575	0	0	0	0	0	0	2.93211	NA	0	NA	8.73504	0.00167216	-2.93211	NA	5.80294	0.00130035	8.73504	0.000878973
1104|08039	integral membrane protein	6.05334	12.4201	23.8603	14.5469	8.10713	12.2239	180.565	190.217	198.896	0.321154	1.17745	0.468314	-4.01528	5.77e-22	-7.92726	3.52e-25	-3.73849	0.00103634	-3.91198	NA	0.276787	NA	4.18877	NA
1104|08040	aldo keto reductase	102.907	99.3609	100.213	287.515	499.448	422.35	0	0.210417	0.182641	3.21154	4.7098	3.2782	10.6211	5.32e-15	3.9136	NA	8.6232	5.88e-07	-6.70754	2.57e-24	-1.99793	NA	4.70961	0.00558796
1104|08045	hypothetical protein CGGC5_3624	66.5868	19.8722	14.3162	1.99663	2.70238	4.24096	93.1037	106.26	112.141	1.92693	2.06054	3.74651	-5.0653	1.27e-18	-5.26533	3.4e-15	-1.62449	NA	-0.200032	NA	3.4408	NA	3.64083	NA
1104|08048	zn 2cys6 transcription factor	54.4801	57.1325	23.8603	187.683	174.672	187.101	6.66858	5.68125	5.29658	47.852	33.263	40.0408	4.93121	0.000415099	2.75354	NA	2.91421	NA	-2.17767	NA	-2.017	NA	0.16067	NA
1104|08051	hypothetical protein CGGC5_3622, partial	6.05334	4.96804	4.77206	7.70129	3.93073	3.99149	0.256484	0	0.365281	26.3346	23.2546	48.2363	4.00454	NA	6.62233	0.000556282	4.01978	NA	2.61779	NA	0.0152429	NA	-2.60255	NA
1104|08058	hypothetical protein CGGC5_3643	72.6401	57.1325	57.2647	96.4088	101.216	93.8001	3.59077	4.41875	2.37433	133.279	173.674	205.824	4.76138	NA	5.57579	4.07e-10	4.12262	NA	0.814405	NA	-0.638765	NA	-1.45317	NA
1104|08067	hypothetical protein CGGC5_10445	0	9.93609	4.77206	0	0	0.249468	0	0	0	9.95578	10.0083	27.1622	0.735738	NA	6.98493	0.0123531	5.3299	NA	6.2492	0.00732683	4.59417	NA	-1.65503	NA
1104|08081	aldehyde dehydrogenase, putative	0	0	0	0	0	0	0.256484	0	0.182641	11.5616	16.1899	41.4458	-1.11836	NA	6.41712	0.00960585	-1.11836	NA	7.53548	0.0021891	0	NA	-7.53548	NA
1104|08086	endonuclease exonuclease phosphatase	72.6401	64.5846	76.353	144.043	146.665	168.142	209.804	201.579	191.773	17.9846	29.1419	17.0935	-0.394227	NA	-3.22393	2.97e-07	-1.49614	NA	-2.82971	NA	-1.10191	NA	1.7278	NA
1104|08090	short-chain dehydrogenase	36.3201	37.2603	9.54412	24.8153	26.5324	25.6952	0	0.210417	0.365281	60.377	80.361	32.782	6.34754	0.00894049	7.51501	1.94e-06	6.45664	NA	1.16748	NA	0.1091	NA	-1.05838	NA
1104|08108	nitroreductase family protein	157.387	186.302	229.059	194.814	295.787	291.13	5.38616	5.05	5.47922	10.2769	7.94779	6.55639	5.58527	6.31e-09	0.626889	NA	5.13675	0.00328163	-4.95838	6.69e-10	-0.448521	NA	4.50986	0.00105673
1104|08115	dihydrodipicolinate synthetase	278.454	226.046	357.905	774.123	565.042	455.03	7.951	9.04792	8.58411	104.696	97.7283	57.1343	6.11131	1.9e-12	3.32389	NA	5.05474	0.0231939	-2.78742	NA	-1.05657	NA	1.73085	NA
1104|08122	hypothetical protein S40293_01726	1604.14	601.133	682.405	297.498	226.017	329.548	3608.22	3779.3	3460.13	825.687	264.632	595.461	-3.668	0.00100635	-2.68562	NA	-1.90926	NA	0.98238	NA	1.75874	NA	0.776358	NA
1104|08125	ankyrin repeat protein	42.3734	86.9408	90.6692	45.9225	44.2207	50.8915	96.438	98.2646	105.566	9.31347	10.597	11.4737	-1.08817	NA	-3.24281	2.44e-06	-0.448204	NA	-2.15463	NA	0.63997	NA	2.7946	NA
1104|08126	c2h2 type zinc finger domain-containing protein	484.267	300.567	252.919	12.8355	11.3008	14.7186	639.671	576.752	600.157	0.642308	3.23799	2.34157	-5.53342	8.62e-43	-8.10553	4.23e-53	-0.807538	NA	-2.5721	NA	4.72588	1.01e-07	7.29799	1.26e-21
1104|08136	male sterility protein	732.454	725.334	811.251	168.288	181.305	169.638	3.59077	4.41875	3.65281	24.7289	20.0166	24.3523	5.43183	1.06e-09	2.52893	NA	7.55866	1.81e-50	-2.9029	NA	2.12683	NA	5.02973	3.16e-24
1104|08140	dihydroxyacetone synthase	0	0	4.77206	4.2785	2.94805	2.49468	34.6253	33.4563	42.3726	3.5327	2.94362	4.44898	-3.45645	2.87e-05	-3.2939	0.0122273	-4.42845	NA	0.162545	NA	-0.971995	NA	-1.13454	NA
1104|08142	sterigmatocystin 8-o-methyltransferase	447.947	268.274	171.794	232.465	278.836	197.579	7.69452	6.73334	6.57506	193.335	180.444	110.288	5.05211	0.0144304	4.50213	NA	5.377	0.00335651	-0.549981	NA	0.32489	NA	0.874871	NA
1104|08153	integral membrane protein	357.147	673.17	372.221	1585.04	1765.14	1401.51	129.524	132.773	116.159	3665.65	3369.86	3954.91	3.64893	NA	4.8586	1.02e-07	1.8888	NA	1.20967	NA	-1.76013	NA	-2.9698	NA
1104|08160	fungal specific transcription factor domain-containing protein	0	2.48402	0	4.56373	4.66774	3.99149	0	0	0	195.904	229.014	162.505	5.18036	NA	10.6142	6.16e-08	2.93056	NA	5.43386	2.42e-25	-2.2498	NA	-7.68366	0.0031472
1104|08173	fad dependent	0	0	4.77206	7.13083	4.42207	4.98937	0	1.2625	0.365281	67.1212	81.244	75.1644	3.07842	NA	6.80474	9.92e-09	1.36174	NA	3.72632	0.00167974	-1.71668	NA	-5.44299	NA
1104|08185	o-methyltransferase	30.2667	62.1005	52.4927	550.215	573.641	625.417	17.4409	15.5708	14.6112	141.629	125.693	82.1891	5.18795	2.96e-08	2.86584	NA	1.59734	NA	-2.32211	NA	-3.5906	NA	-1.2685	NA
1104|08189	short chain dehydrogenase reductase family	0	0	9.54412	4.56373	2.45671	3.49256	40.7809	43.3459	39.633	0.321154	0.294362	0.234157	-3.5111	2.17e-06	-6.66337	1.42e-08	-3.64555	NA	-3.15227	NA	-0.134453	NA	3.01782	NA
1104|08193	cytochrome p450	30.2667	22.3562	57.2647	877.662	901.857	925.527	11.7983	14.3083	13.698	232.194	208.997	111.459	6.07324	5.73e-15	3.78281	NA	1.45641	NA	-2.29044	NA	-4.61684	2.54e-05	-2.3264	NA
1104|08194	aldehyde dehydrogenase (nad+)	12.1067	14.9041	33.4044	47.0635	49.1341	53.1368	5.64265	3.99792	3.65281	138.417	175.734	80.0817	3.45325	NA	4.85151	0.00107366	2.153	NA	1.39826	NA	-1.30025	NA	-2.69851	NA
1104|08204	cfem domain-containing protein	175.547	151.525	167.022	117.231	89.6698	99.5379	1622	1559.19	1587.33	65.8366	72.1188	73.5253	-3.95822	1.51e-56	-4.4925	1.72e-63	-3.2697	5.94e-14	-0.53428	NA	0.68852	NA	1.2228	NA
1104|08205	mfs allantoate transporter	42.3734	77.0047	76.353	57.6171	57.4869	57.6272	251.098	241.769	235.424	20.2327	26.4926	28.5671	-2.0736	NA	-3.26751	1.29e-09	-1.89362	NA	-1.19391	NA	0.179977	NA	1.37389	NA
1104|08214	major facilitator superfamily transporter	96.8535	106.813	138.39	9.98316	4.66774	9.97873	78.4841	81.4313	78.3528	38.2174	52.1022	48.7046	-3.25459	4.98e-07	-0.775633	NA	0.520959	NA	2.47895	NA	3.77555	NA	1.29659	NA
1104|08225	hypothetical protein CGGC5_3633	42.3734	17.3882	0	52.1977	53.0649	61.3692	0.256484	0.63125	1.64377	28.2616	22.6659	30.4404	5.84448	0.00066887	4.81374	NA	4.37089	NA	-1.03074	NA	-1.47359	NA	-0.442851	NA
1104|08228	c6 zinc finger domain protein	0	0	0	0.285233	0.491341	0.498937	1.5389	1.68333	2.00905	124.287	101.849	145.88	-1.76413	NA	6.05363	1.35e-09	-3.90208	NA	7.81776	5.83e-15	-2.13795	NA	-9.95571	0.0155894
1104|08238	family protein	96.8535	47.1964	42.9486	0	1.22835	1.49681	24.8789	32.1938	27.0308	0.321154	1.17745	0.702471	-4.76817	1.79e-07	-5.03534	3.46e-06	1.14926	NA	-0.267169	NA	5.91743	8.58e-06	6.1846	6.63e-05
1104|08241	c6 zinc finger domain-containing protein	169.494	91.9088	114.529	25.9562	28.0064	29.1878	254.945	256.077	235.606	24.7289	25.0208	25.0548	-3.16083	1.05e-16	-3.3127	3.17e-11	-0.989205	NA	-0.151877	NA	2.17162	NA	2.3235	NA
1104|08248	calcium proton exchanger	756.668	449.608	744.442	50.7715	28.9891	20.7059	5.12968	2.31458	4.20073	3.21154	7.94779	7.96134	3.06858	NA	0.697717	NA	7.3427	2.42e-12	-2.37086	NA	4.27412	0.0493774	6.64498	1.98e-12
1104|08249	hypothetical protein CGGC5_3644, partial	254.24	154.009	238.603	5.41943	3.93073	2.49468	0.256484	0	0	0.642308	0	0.234157	4.27434	NA	0.9868	NA	10.0013	2.08e-08	-3.28754	NA	5.72698	7.26e-11	9.01451	9.01e-12
1104|08258	patatin-like phospholipase	550.854	429.736	300.64	14.8321	12.2835	15.966	6.15561	7.78542	23.1954	5.45962	12.3632	15.9227	0.212248	NA	-0.136689	NA	5.09448	NA	-0.348937	NA	4.88223	0.00476353	5.23117	0.00443529
1104|08267	carbonic anhydrase 2	223.974	62.1005	104.985	8.55699	9.08981	7.48405	330.095	302.158	284.189	1.60577	0.883087	0.468314	-5.16773	4.27e-18	-8.10403	6.91e-27	-1.22786	NA	-2.93629	NA	3.93987	NA	6.87616	1.32e-08
1104|08284	hypothetical protein VDAG_05168	24.2134	37.2603	33.4044	92.986	80.8256	71.5974	6.15561	9.88959	6.57506	210.677	186.331	308.619	3.41798	NA	4.94026	9.88e-05	2.05043	NA	1.52228	NA	-1.36755	NA	-2.88983	NA
1104|08291	peptidase family m20 m25 m40	84.7468	32.2923	52.4927	2.5671	0.737012	1.74628	1.28242	1.47292	1.09584	3.85385	2.64926	3.04404	0.360372	NA	1.2313	NA	5.32925	NA	0.870927	NA	4.96887	0.00651304	4.09795	NA
1104|08295	bys1 family protein	163.44	106.813	171.794	32.8018	32.1828	39.416	264.435	282.8	281.814	20.875	27.9644	22.7132	-2.98481	NA	-3.52749	5.62e-15	-0.906686	NA	-0.542685	NA	2.07812	NA	2.62081	NA
1104|08297	wsc domain-containing protein	78.6934	39.7443	33.4044	62.7513	67.5594	78.3331	6.15561	5.26042	6.57506	193.335	193.691	166.954	3.50852	NA	4.91569	3.11e-09	3.05101	NA	1.40718	NA	-0.457501	NA	-1.86468	NA
1104|08323	class iv	6.05334	2.48402	23.8603	57.6171	40.29	43.9064	0.769452	1.68333	1.27848	0.642308	0.588725	0.234157	5.11383	NA	-1.15797	NA	2.99659	NA	-6.27181	4.25e-05	-2.11724	NA	4.15457	NA
1104|08328	tannase and feruloyl esterase	42.3734	91.9088	95.4412	141.476	127.012	120.493	7.18155	10.9417	8.58411	279.404	219.006	277.008	3.84566	NA	4.84025	9.6e-07	3.08683	NA	0.994583	NA	-0.758837	NA	-1.75342	NA
1104|08372	cap22 protein	78.6934	49.6804	76.353	77.2982	50.8538	45.1538	0.512968	0.420834	0.547922	33.4	33.263	37.9334	6.54754	2.73e-05	5.82109	0.000356971	6.78744	9.41e-05	-0.726441	NA	0.239903	NA	0.966344	NA
1104|08379	major facilitator superfamily transporter	236.08	218.594	501.067	60.1842	41.027	33.9277	10.5158	7.15417	7.6709	73.5443	70.647	66.5006	2.39771	NA	3.03697	NA	5.21645	0.0118825	0.63926	NA	2.81874	NA	2.17949	NA
1104|08400	hypothetical protein CGGC5_12581	30.2667	34.7763	19.0882	19.9663	26.5324	23.6995	1.79539	3.15625	4.01809	52.027	83.8933	94.8336	2.9169	NA	4.6284	0.0377569	3.17683	NA	1.7115	NA	0.259937	NA	-1.45157	NA
1104|08406	tol protein	24.2134	42.2284	57.2647	4.2785	4.42207	5.98724	7.43803	6.10209	6.57506	94.4193	133.935	134.874	-0.443942	NA	4.14936	NA	2.59828	NA	4.5933	1.75e-10	3.04223	NA	-1.55108	NA
1104|08408	white collar-2	96.8535	44.7124	57.2647	43.3554	20.882	14.7186	7.18155	7.36459	7.12298	0.642308	0.588725	0.468314	1.84749	NA	-3.40966	NA	3.17579	NA	-5.25716	0.0320475	1.3283	NA	6.58546	9.93e-05
1104|08409	prolyl 4-hydroxylase alpha	2748.22	2280.33	3116.16	81.0062	88.4414	93.5506	1.02594	0.63125	2.19169	202.969	293.479	184.282	5.9624	2.11e-06	7.33317	8.9e-22	10.9131	5.45e-73	1.37077	NA	4.95075	7.37e-21	3.57998	NA
1104|08422	hypothetical protein CGGC5_12575	96.8535	156.493	81.1251	76.4425	38.5703	38.9171	5.38616	1.89375	3.65281	2.56923	1.47181	3.04404	3.7704	NA	-0.600044	NA	4.88812	NA	-4.37045	NA	1.11772	NA	5.48817	0.000593982
1104|08425	extracellular serine-threonine rich protein	0	7.45206	9.54412	24.2448	14.7402	10.7271	0.769452	0.210417	0.547922	50.1001	47.3924	30.2062	4.71825	NA	6.07271	0.000190717	3.19051	NA	1.35446	NA	-1.52775	NA	-2.88221	NA
1104|08428	integral membrane protein	0	0	0	0.855699	0.245671	0.498937	0.256484	0	0	10.2769	16.1899	41.6799	1.64526	NA	6.76167	0.00641704	-0.751855	NA	5.11641	0.0234347	-2.39711	NA	-7.51353	NA
1104|08443	dihydrodipicolinate synthase	78.6934	168.913	138.39	172.566	175.654	199.575	1703.57	1760.98	1831.7	84.7847	65.6428	55.9635	-3.27238	6.82e-20	-4.679	3.9e-60	-3.77701	2.61e-18	-1.40662	NA	-0.504634	NA	0.90199	NA
1104|08444	negative acting factor	0	2.48402	0	14.2617	13.5119	16.9638	32.0605	43.7667	30.1357	0.642308	0	0.936628	-1.23706	NA	-5.76613	4.55e-08	-5.21699	NA	-4.52907	NA	-3.97993	NA	0.549138	NA
1104|08448	major facilitator superfamily transporter	6.05334	9.93609	19.0882	35.0837	24.0757	26.4436	26.9308	24.6188	23.9259	0.963463	0.883087	3.74651	0.18081	NA	-3.66782	0.011656	-1.09726	NA	-3.84863	NA	-1.27807	NA	2.57056	NA
1104|08461	ligninase h2 precursor	96.8535	64.5846	85.8971	12.5503	18.671	17.7123	206.726	214.625	193.234	9.95578	11.1858	3.98067	-3.64058	6.65e-12	-4.59208	1.07e-18	-1.31184	NA	-0.951496	NA	2.32875	NA	3.28024	NA
1104|08462	methionine synthase vitamin-b12 independent	78.6934	44.7124	52.4927	12.265	11.5465	9.72926	2488.92	2569.82	2315.7	0	0.294362	0.936628	-7.76451	2.23e-256	-12.1649	6.18e-60	-5.38672	5.23e-45	-4.40042	NA	2.37779	NA	6.77821	1.08e-05
1104|08469	nad-dependent deacetylase sirtuin-7	181.6	188.786	195.655	11.1241	9.82682	9.4798	1.02594	0.210417	1.82641	13.4885	8.53651	9.83459	3.16366	NA	3.22907	NA	7.36425	2.42e-13	0.0654113	NA	4.20059	0.000227408	4.13518	NA
1104|08472	heterokaryon incompatibility protein	387.414	183.818	248.147	10.5536	9.08981	10.9766	4.10374	5.68125	4.38337	8.35001	9.71396	6.79055	1.09168	NA	0.794751	NA	5.81676	4.29e-06	-0.296925	NA	4.72508	3.4e-06	5.02201	9.61e-06
1104|08476	dicarboxylic amino acid permease	12.1067	7.45206	9.54412	1.7114	2.45671	2.49468	20.5187	29.4583	25.5697	0.963463	0.883087	0.468314	-3.43132	0.000682032	-4.81891	8.82e-06	-1.36488	NA	-1.38759	NA	2.06644	NA	3.45403	NA
1104|08501	isoflavone reductase	60.5334	29.8083	14.3162	480.618	533.597	452.037	0.769452	1.89375	2.55697	43.3558	38.8558	26.4597	8.0341	2.16e-31	4.28462	NA	4.23051	NA	-3.74949	NA	-3.80359	NA	-0.0541013	NA
1104|08505	transcription factor	0	2.48402	4.77206	3.70803	2.45671	2.99362	124.138	116.781	123.648	1.60577	2.06054	2.34157	-5.25854	8.06e-32	-5.83732	3.31e-25	-5.57964	0.00199513	-0.578777	NA	-0.321096	NA	0.257681	NA
1104|08506	hypothetical protein CGGC5_12576	30.2667	29.8083	66.8089	7.13083	5.40475	5.4883	33.8559	30.9313	30.1357	2.56923	1.47181	2.80988	-2.37283	NA	-3.72119	0.000317557	0.417251	NA	-1.34836	NA	2.79008	NA	4.13844	NA
1104|08509	hypothetical protein CGLO_08474	42.3734	32.2923	38.1765	13.9764	16.9513	12.7229	195.954	198.844	200.539	43.0347	33.8517	27.6305	-3.7582	8.88e-23	-2.50571	NA	-2.39552	NA	1.25249	NA	1.36268	NA	0.11019	NA
1104|08511	sentrin-specific protease 2-like protein	6.05334	9.93609	19.0882	147.751	87.4587	128.476	0.256484	0.841667	0.182641	0.642308	0	1.87326	7.78051	9.37e-09	0.80383	NA	4.4203	NA	-6.97668	2.39e-09	-3.36021	NA	3.61647	NA
1104|08515	hypothetical protein CGGC5_14882	18.16	19.8722	23.8603	16.2583	11.3008	11.725	0	0	0	0	0	0.234157	6.72462	0.0412259	0.699923	NA	7.37545	NA	-6.0247	NA	0.650826	NA	6.67552	NA
1104|08520	hypothetical protein CGLO_00116	18.16	188.786	62.0368	453.235	334.358	473.241	157.738	148.975	133.145	5.13847	5.00416	3.74651	1.51847	NA	-4.9478	2.01e-08	-0.708744	NA	-6.46627	2.93e-11	-2.22721	NA	4.23906	NA
1104|08522	hypothetical protein CGLO_07489	18.16	0	4.77206	1.7114	0.737012	1.49681	0	0	0	103.09	73.0019	97.8776	3.52614	NA	9.51488	5.4e-06	5.95773	NA	5.98874	1.99e-12	2.43159	NA	-3.55715	NA
1104|08524	putative transposase	42.3734	32.2923	38.1765	48.2044	53.3105	34.6761	0	0	0	210.035	221.949	195.989	8.50849	0.000319099	10.7105	6.62e-09	8.23799	NA	2.20197	NA	-0.270506	NA	-2.47247	NA
1104|08526	---NA---	24.2134	12.4201	9.54412	26.8119	21.1277	21.9532	0	0	0	5.13847	4.12107	9.83459	7.54983	0.00771449	5.69815	NA	6.95583	NA	-1.85168	NA	-0.594002	NA	1.25767	NA
1104|08537	hypothetical protein CGGC5_5661	1404.38	1095.45	935.324	2.85233	2.45671	4.24096	78.997	71.1209	75.6132	7.06539	5.59289	9.83459	-4.50979	4.72e-14	-3.30561	0.00272475	3.92546	NA	1.20418	NA	8.43525	3.02e-59	7.23107	3e-41
1104|08540	---NA---	30.2667	29.8083	23.8603	5.1342	4.42207	6.23671	114.135	130.248	140.816	2.56923	2.06054	2.80988	-4.5758	7.5e-27	-5.62468	3.75e-25	-2.19323	NA	-1.04889	NA	2.38257	NA	3.43145	NA
1104|08541	hypothetical protein CGGC5_6098	48.4267	121.717	119.302	94.1269	137.33	129.474	1.79539	2.10417	1.82641	139.381	163.371	88.2772	5.88804	2.24e-06	6.00348	1.36e-09	5.56998	0.00171364	0.115439	NA	-0.318062	NA	-0.433501	NA
1104|08543	hypothetical protein CFIO01_07160	24.2134	2.48402	9.54412	0	2.70238	1.74628	0	0	0	17.9846	20.0166	24.5865	3.68516	NA	7.39146	0.00523521	6.60946	NA	3.7063	NA	2.9243	NA	-0.782004	NA
1104|08544	---NA---	12.1067	37.2603	33.4044	1.14093	0.245671	0.498937	0	0.210417	0	12.525	15.3068	19.9033	1.94913	NA	6.36074	0.00934854	7.15005	NA	4.4116	0.0221863	5.20092	NA	0.789312	NA
1104|08549	---NA---	0	14.9041	9.54412	7.13083	2.70238	3.99149	3.07781	2.31458	3.83545	1081.33	1327.28	1712.86	0.564327	NA	8.74561	3.47e-45	1.37016	NA	8.18128	1.33e-56	0.805832	NA	-7.37545	4.15e-13
1104|08550	peptidase c14 caspase domain	36.3201	59.6165	33.4044	450.383	335.586	497.939	28.2132	30.3	33.4232	15.4154	15.6012	19.435	3.79831	NA	-0.860925	NA	0.490775	NA	-4.65923	5.86e-08	-3.30753	NA	1.3517	NA
1104|08551	hypothetical protein BBAD15_g12203	338.987	278.21	362.677	0	0	0	0	0.210417	0	0	0	0	-0.642573	NA	-0.642573	NA	10.7095	2.44e-09	0	NA	11.352	3.31e-08	11.352	1.84e-07
1104|08554	---NA---	272.4	119.233	138.39	19.3959	21.1277	28.9383	558.109	604.948	651.479	22.4808	27.6701	15.2202	-4.69977	8.39e-23	-4.78685	6.43e-19	-1.77475	NA	-0.0870839	NA	2.92502	NA	3.0121	NA
1104|08556	hypothetical protein CGLO_03223	6.05334	0	0	16.8288	18.1796	12.7229	0	0	0.182641	2.89039	4.7098	5.15145	6.43075	0.0357235	4.55702	NA	3.52704	NA	-1.87373	NA	-2.90371	NA	-1.02998	NA
1104|08567	hypothetical protein CGGC5_5384	6.05334	4.96804	0	3.99326	4.91341	4.98937	45.1412	46.9229	34.1538	0	0	0	-3.14903	NA	-8.39909	7.22e-06	-3.47355	NA	-5.25006	NA	-0.324514	NA	4.92554	NA
1104|08569	hypothetical protein CGLO_00842	48.4267	62.1005	71.5809	302.062	323.057	401.145	2.30836	1.47292	2.55697	5.13847	7.94779	4.9173	7.2567	8.51e-25	1.45294	NA	4.76461	NA	-5.80376	2.58e-22	-2.49209	NA	3.31167	NA
1104|08576	transferase family protein	12.1067	44.7124	28.6324	0	0.491341	0.249468	29.7521	35.35	34.5191	10.2769	4.7098	20.84	-6.48571	6.26e-07	-1.46582	NA	-0.220451	NA	5.01989	0.0353726	6.26526	NA	1.24536	NA
1104|08577	cytochrome p450	30.2667	12.4201	23.8603	11.4093	11.3008	9.23033	246.225	227.671	240.355	8.02886	7.65342	11.4737	-4.46689	1.6e-38	-4.69806	6.25e-31	-3.41663	0.000256903	-0.231171	NA	1.05026	NA	1.28143	NA
1104|08581	hypothetical protein CGGC5_14278	157.387	168.913	209.971	24.8153	39.553	37.1708	314.193	329.302	351.035	57.1654	52.9852	23.6499	-3.28721	8.51e-06	-2.89044	NA	-0.890588	NA	0.396769	NA	2.39662	NA	1.99985	NA
1104|08584	hypothetical protein CGLO_11366	30.2667	42.2284	33.4044	30.5199	21.619	27.691	1303.96	1359.71	1443.77	33.7212	33.263	44.0215	-5.67854	1.66e-93	-5.2048	4.04e-59	-5.27251	4.73e-24	0.473736	NA	0.406033	NA	-0.0677031	NA
1104|08587	short chain dehydrogenase	0	9.93609	0	8.55699	3.93073	5.4883	0.769452	0.841667	0.547922	56.202	76.8286	128.552	2.85635	NA	6.69175	9.21e-07	2.02468	NA	3.8354	NA	-0.831664	NA	-4.66707	NA
1104|08600	---NA---	6.05334	9.93609	9.54412	6.8456	5.89609	3.49256	0.512968	0	0.182641	31.4731	34.4404	51.9828	3.95548	NA	6.78753	6.47e-05	4.59693	NA	2.83204	NA	0.641442	NA	-2.1906	NA
1104|08606	peptidoglycan binding domain containing protein	54.4801	74.5206	104.985	3.70803	1.96536	1.74628	2.56484	5.05	3.10489	0.963463	0.294362	0.702471	-0.509314	NA	-2.2482	NA	4.40079	NA	-1.73888	NA	4.9101	0.0004041	6.64898	1.58e-06
1104|08607	methyltransferase type 11 domain-containing protein	0	0	0	10.2684	9.08981	7.73352	0	0	0.182641	24.0866	27.6701	31.1429	5.62221	NA	7.2224	0.000589367	-0.572445	NA	1.60019	NA	-6.19465	NA	-7.79484	NA
1104|08614	hypothetical protein CGLO_09938	435.841	370.119	386.537	30.8052	33.9025	42.1601	879.227	845.244	894.026	21.8385	11.4801	11.2395	-4.60999	9.07e-45	-5.86502	2.58e-66	-1.13451	NA	-1.25503	NA	3.47549	NA	4.73051	1.36e-07
1104|08628	---NA---	30.2667	12.4201	23.8603	32.2313	22.8474	32.1814	0.769452	0.210417	0.730562	65.8366	64.171	61.5833	5.39309	0.0243621	6.52436	5.95e-08	5.00407	NA	1.13127	NA	-0.389026	NA	-1.52029	NA
1104|08641	---NA---	84.7468	64.5846	90.6692	53.6238	42.2553	53.3862	71.3025	89.4271	86.0237	5.13847	7.94779	6.08808	-0.723761	NA	-3.66007	9.13e-08	-0.0399705	NA	-2.93631	NA	0.68379	NA	3.6201	NA
1104|08643	---NA---	121.067	141.589	133.618	10.8389	7.86146	10.9766	0.256484	0.63125	0.547922	10.2769	10.0083	7.02471	4.05287	NA	3.93452	NA	7.77521	3.7e-10	-0.118355	NA	3.72233	NA	3.84069	NA
1104|08646	caspase domain-containing protein	187.654	139.105	195.655	12.265	9.08981	11.4755	1.28242	1.2625	0.182641	14.7731	14.1294	10.5371	3.41989	NA	3.68176	NA	7.39662	3.68e-12	0.261879	NA	3.97674	0.0176536	3.71486	NA
1104|08653	hypothetical protein CGGC5_11577	18.16	24.8402	14.3162	7.13083	3.93073	1.99575	0	0.420834	0	91.8501	103.616	65.0956	4.0771	NA	8.35702	8.74e-08	6.17975	NA	4.27992	0.000320961	2.10265	NA	-2.17727	NA
1104|08657	dihydrodipicolinate synthetase family protein	96.8535	64.5846	104.985	16.2583	15.2316	23.2006	0	0	0.365281	149.658	125.693	279.115	6.21693	0.0410031	9.54978	3.17e-11	8.49346	7.41e-06	3.33286	NA	2.27653	NA	-1.05632	NA
1104|08661	hypothetical protein CGGC5_15337, partial	690.081	345.279	295.868	7.13083	2.70238	4.7399	4.61671	5.68125	1.82641	0.642308	1.76617	1.17078	0.258107	NA	-1.66037	NA	6.73516	1.03e-06	-1.91848	NA	6.47706	1.17e-10	8.39554	8.13e-16
1104|08663	---NA---	0	17.3882	4.77206	123.221	84.5107	90.3075	4.61671	7.99584	5.11394	1.28462	0.883087	3.51235	4.04314	NA	-1.5799	NA	0.316073	NA	-5.62303	1.76e-05	-3.72706	NA	1.89597	NA
1104|08667	hypothetical protein CGGC5_5263	42.3734	27.3242	14.3162	10.5536	7.61579	9.4798	459.619	434.931	395.782	0.321154	0	0	-5.52534	2.88e-73	-10.8565	1.75e-18	-3.93497	2.88e-08	-5.33112	NA	1.59038	NA	6.9215	NA
1104|08671	---NA---	6.05334	0	9.54412	0	0	0.249468	0	0.210417	0	8.99232	11.4801	19.2009	0.0931643	NA	6.09613	0.0297157	4.76998	NA	6.00297	0.0104698	4.67681	NA	-1.32615	NA
1104|08674	---NA---	0	2.48402	4.77206	23.9596	25.5497	28.6889	0	0	0.182641	1.28462	2.94362	4.68314	7.13856	0.00508083	4.05771	NA	3.77448	NA	-3.08085	NA	-3.36408	NA	-0.283228	NA
1104|08675	ankyrin repeat-containing protein	6.05334	2.48402	4.77206	0.285233	0.737012	0	11.2853	15.7813	15.7071	0	0	0	-4.94866	0.000159264	-6.84628	0.00130594	-1.65678	NA	-1.89762	NA	3.29188	NA	5.1895	NA
1104|08678	---NA---	6.05334	2.48402	0	1.7114	3.43939	2.49468	1.5389	0.210417	0.365281	27.9404	39.7389	41.4458	1.68777	NA	5.45887	0.00186635	1.83989	NA	3.7711	NA	0.152121	NA	-3.61898	NA
1104|08680	---NA---	1125.92	499.288	601.28	24.8153	16.2143	11.4755	11.2853	7.78542	9.67995	10.2769	8.53651	20.1375	0.860434	NA	0.433191	NA	6.25658	1.38e-05	-0.427243	NA	5.39615	2.08e-06	5.82339	1.14e-06
1104|08684	hypothetical protein CGGC5_4015	72.6401	44.7124	85.8971	4.84896	3.43939	3.24309	1.02594	0.841667	0.547922	5.45962	4.12107	4.44898	2.09313	NA	2.36793	NA	6.18923	0.00070708	0.274795	NA	4.0961	NA	3.8213	NA
1104|08685	hypothetical protein CGGC5_4005	0	0	0	12.8355	6.14177	5.98724	0	0	0	92.1713	80.361	165.315	6.07835	NA	9.81686	3.39e-06	0	NA	3.73851	NA	-6.07835	NA	-9.81686	0.0229921
1104|08687	ankyrin repeat domain-containing protein 52	30.2667	34.7763	66.8089	0.285233	0.245671	0.498937	0	0	0	224.487	149.831	470.187	1.90544	NA	11.1376	1.11e-08	8.46191	NA	9.2322	2.82e-16	6.55647	NA	-2.67573	NA
1104|08692	c2h2 transcription partial	6.05334	12.4201	4.77206	130.066	71.2445	85.0687	0.769452	1.89375	1.46112	5.45962	5.00416	12.4103	5.99396	0.000859303	2.36939	NA	2.39226	NA	-3.62457	NA	-3.6017	NA	0.0228653	NA
1104|08694	hypothetical protein CGGC5_9904	575.067	156.493	138.39	7.41606	8.3528	7.98299	3.33429	7.575	4.9313	0.963463	0.883087	0.702471	0.573258	NA	-2.47136	NA	5.7461	0.0270384	-3.04461	NA	5.17284	0.00234102	8.21746	3.82e-11
1104|08695	hypothetical protein CGGC5_9906	48.4267	12.4201	33.4044	11.1241	9.33548	12.7229	182.617	182.642	168.577	0	0	0	-3.9927	7.95e-25	-10.4763	2.08e-10	-2.4971	NA	-6.4836	NA	1.49561	NA	7.97921	NA
1104|08696	hypothetical protein CGGC5_9907	66.5868	62.1005	52.4927	2.5671	3.43939	1.24734	24.1095	24.6188	19.9078	57.4866	63.2879	118.952	-3.17729	NA	1.79874	NA	1.39551	NA	4.97604	7.17e-07	4.5728	0.0295994	-0.403236	NA
1104|08697	dna polymerase pol2	0	0	0	0	0.737012	0.249468	0	0	0	5.78078	8.24215	16.8593	1.86021	NA	6.38116	0.0388901	0	NA	4.52094	NA	-1.86021	NA	-6.38116	NA
1104|08698	hypothetical protein CGGC5_9902, partial	351.094	86.9408	124.074	5.41943	9.08981	8.98086	242.377	260.496	261.724	2.24808	0.883087	0.702471	-5.00243	3.2e-10	-7.50591	1.97e-19	-0.443597	NA	-2.50348	NA	4.55884	0.0330488	7.06231	6.43e-09
1104|08710	hypothetical protein CGGC5_9908	0	7.45206	0	0.285233	0	0	8.72045	6.73334	8.76675	0	0	0	-5.21928	0.00511907	-6.03536	0.00968429	-1.65185	NA	-0.816085	NA	3.56742	NA	4.38351	NA
1104|08711	---NA---	12.1067	64.5846	76.353	4.2785	1.71969	1.24734	0	0	0	0.321154	0.588725	0.234157	4.34493	NA	2.01819	NA	8.67637	0.00165854	-2.32674	NA	4.33144	NA	6.65818	0.00110039
1104|08717	---NA---	6.05334	0	0	0	0.982682	2.24521	27.4438	22.725	27.2134	0	0	0	-4.43175	1.22e-05	-7.69594	0.000129382	-3.59646	NA	-3.2642	NA	0.835289	NA	4.09948	NA
1104|08722	---NA---	0	29.8083	9.54412	48.7749	61.909	43.158	0.512968	0.841667	1.64377	44.9616	52.1022	34.4211	5.51461	0.00459401	5.28866	0.00138881	3.55786	NA	-0.225956	NA	-1.95676	NA	-1.7308	NA
1104|08725	---NA---	6.05334	2.48402	0	46.493	47.1688	50.3926	0	0	0	0	0	0	8.58926	0.000682537	0	NA	4.57085	NA	-8.58926	0.000524376	-4.01841	NA	4.57085	NA
1104|08727	---NA---	24.2134	47.1964	4.77206	80.4357	36.1136	38.4181	0.256484	0	0.182641	8.67116	2.3549	7.02471	7.57599	0.000504628	4.50033	NA	6.55514	NA	-3.07566	NA	-1.02085	NA	2.05481	NA
1104|08737	---NA---	24.2134	24.8402	14.3162	13.6912	13.2662	9.23033	156.712	152.342	192.138	4.49616	1.47181	3.51235	-3.77799	2.41e-14	-5.66939	2.47e-26	-2.97606	NA	-1.8914	NA	0.801933	NA	2.69333	NA
1104|08738	---NA---	18.16	4.96804	14.3162	5.41943	2.94805	5.73777	5.64265	6.94375	3.10489	92.1713	91.8411	176.788	-0.14995	NA	4.49059	NA	1.23508	NA	4.64054	7.32e-05	1.38503	NA	-3.25551	NA
1104|08758	hypothetical protein FOYG_14488	6.05334	4.96804	9.54412	1.99663	3.43939	1.74628	43.6023	48.1854	48.9477	3.85385	3.53235	4.21482	-4.22281	3.25e-11	-3.5586	8.22e-05	-2.75246	NA	0.664207	NA	1.47035	NA	0.806147	NA
1104|08766	---NA---	0	7.45206	28.6324	8.55699	5.65042	6.98511	83.6138	66.2813	71.2298	5.45962	5.00416	5.38561	-3.36037	1.12e-07	-3.77107	3.12e-07	-2.60294	NA	-0.410697	NA	0.757431	NA	1.16813	NA
1104|08770	---NA---	24.2134	42.2284	52.4927	55.9057	39.3073	46.1516	479.112	473.648	455.871	0.642308	1.47181	1.87326	-3.31336	1.62e-16	-8.33535	2.21e-52	-3.5619	8.73e-07	-5.02199	0.000439386	-0.248535	NA	4.77345	NA
1104|08773	---NA---	12.1067	24.8402	9.54412	23.6744	28.0064	29.1878	0.256484	0.841667	0.730562	48.1731	79.1835	169.061	5.20425	NA	7.07338	3.68e-07	4.41053	NA	1.86913	NA	-0.793712	NA	-2.66284	NA
1104|08776	hypothetical protein CGGC5_7852	278.454	178.85	286.324	2.28187	1.22835	1.24734	1.5389	1.2625	2.19169	0.963463	0.588725	1.40494	-0.0647306	NA	-0.687965	NA	7.11475	9.98e-13	-0.623234	NA	7.17948	4.14e-20	7.80272	1.08e-16
1104|08777	---NA---	12.1067	19.8722	38.1765	6.56036	9.33548	8.48192	48.9884	50.9209	51.6873	0.321154	1.76617	2.10741	-2.61814	NA	-5.05555	4.62e-11	-1.10749	NA	-2.43741	NA	1.51065	NA	3.94806	NA
1104|08781	hypothetical protein CGLO_18322	66.5868	52.1645	47.7206	42.2145	33.1655	34.6761	132.602	146.66	133.876	13.8096	15.8956	18.9667	-1.90479	NA	-3.0757	0.000339036	-1.30941	NA	-1.17091	NA	0.595377	NA	1.76629	NA
1104|08782	sam-dependent methyltransferase coq5 family protein	6.05334	7.45206	14.3162	4.84896	2.94805	4.49043	0.512968	0.63125	1.09584	451.222	477.456	746.258	2.27564	NA	9.32337	1.37e-28	3.4306	NA	7.04773	1.57e-34	1.15497	NA	-5.89276	7.02e-07
1104|08786	arsenical resistance protein	30.2667	104.329	114.529	91.8451	80.3343	111.512	218.524	221.99	200.905	3.21154	2.06054	8.42965	-1.17588	NA	-5.51073	2.71e-14	-1.36307	NA	-4.33485	NA	-0.187189	NA	4.14766	NA
1104|08793	hypothetical protein FOZG_17827	0	0	0	1.42617	0	2.24521	15.1326	13.2563	16.6203	2.24808	1.47181	2.34157	-3.48748	0.0250235	-2.81785	NA	-6.91915	NA	0.669636	NA	-3.43167	NA	-4.10131	NA
1104|08801	hypothetical protein S40288_02348	78.6934	24.8402	66.8089	9.12746	5.40475	6.48618	0.256484	0	0	14.4519	15.0125	26.928	5.08228	NA	6.49017	0.00554073	8.07865	0.000499111	1.4079	NA	2.99637	NA	1.58847	NA
1104|08810	---NA---	48.4267	22.3562	42.9486	18.5402	22.6017	25.1963	0.512968	1.05208	0.547922	39.1808	36.7953	32.3137	4.74493	NA	5.44877	0.000452379	5.51927	NA	0.703841	NA	0.774338	NA	0.0704964	NA
1104|08812	---NA---	72.6401	44.7124	19.0882	22.2482	20.145	23.949	0.256484	0	0	37.575	43.5656	47.5339	6.72317	0.00714644	7.67496	2.78e-05	7.75927	NA	0.951796	NA	1.03611	NA	0.0843091	NA
1104|08813	---NA---	0	2.48402	4.77206	0	0	0	0	0	0	21.5173	15.0125	11.942	0	NA	7.02523	0.00930674	4.34693	NA	7.02523	0.00462948	4.34693	NA	-2.6783	NA
1104|08815	hypothetical protein CGGC5_12935	54.4801	24.8402	42.9486	175.704	132.416	155.668	1.02594	0.420834	0.547922	691.124	657.017	793.792	7.61379	3.19e-13	9.82025	7.17e-37	5.69363	NA	2.20646	NA	-1.92016	NA	-4.12662	5.07e-06
1104|08819	hypothetical protein CGGC5_12937	6.05334	0	0	0.285233	0	0.249468	0.256484	0	0	18.9481	12.3632	17.7959	0.526647	NA	6.29202	0.0101119	3.34763	NA	5.76537	0.00270397	2.82098	NA	-2.94439	NA
1104|08825	hypothetical protein CGGC5_12933	121.067	84.4567	57.2647	41.3588	43.238	52.8873	184.155	185.798	185.38	17.6635	17.3674	24.3523	-2.01113	NA	-3.21712	4.59e-05	-1.07837	NA	-1.20599	NA	0.932764	NA	2.13875	NA
1104|08827	hypothetical protein CGGC5_12934	18.16	22.3562	23.8603	15.4026	16.7056	18.4607	1.02594	0.63125	1.09584	32.1154	45.3318	33.7186	4.02558	NA	5.15617	0.00172626	4.37159	NA	1.13059	NA	0.346006	NA	-0.784586	NA
1104|08828	---NA---	0	0	0	0	0	0	0	0	0	6.42308	8.83087	18.2642	0	NA	6.49796	0.0291994	0	NA	6.49796	0.0221863	0	NA	-6.49796	NA
1104|08839	zn 2cys6 transcription factor	18.16	42.2284	47.7206	113.523	98.5139	92.5527	2.05187	3.7875	3.83545	71.2962	73.2963	65.5639	4.9234	0.00349847	4.38879	0.0298242	3.43224	NA	-0.534605	NA	-1.49116	NA	-0.956553	NA
1104|08840	para-nitrobenzyl esterase	54.4801	96.8768	147.934	149.177	175.409	189.596	3.07781	1.68333	1.82641	2.89039	3.53235	1.87326	6.20757	2.36e-11	0.316582	NA	5.4276	0.00151954	-5.89099	3.46e-14	-0.779975	NA	5.11101	3.62e-05
1104|08841	alpha beta hydrolase fold-3 domain protein	24.2134	12.4201	14.3162	39.3622	34.6396	41.9107	0.512968	0.63125	0	20.2327	18.8392	13.5811	6.25822	0.000437713	5.12535	0.0279731	5.07825	NA	-1.13287	NA	-1.17997	NA	-0.0471025	NA
1104|08846	---NA---	42.3734	37.2603	52.4927	0.285233	0.245671	0.249468	6.15561	4.20834	8.40147	0.321154	0	0	-4.05019	0.0267169	-4.78107	0.0271282	2.79131	NA	-0.730879	NA	6.84151	NA	7.57239	NA
1104|08849	hypothetical protein CGGC5_13376	0	7.45206	9.54412	21.6777	22.6017	28.4394	0	0	0	2.56923	1.76617	1.17078	7.60671	0.00625474	3.97115	NA	5.53366	NA	-3.63557	NA	-2.07305	NA	1.56252	NA
1104|08850	predicted protein	18.16	134.137	23.8603	0	0	0.498937	0	0.210417	0	0	0.294362	0	0.578065	NA	0.193324	NA	8.23625	0.00281909	-0.384741	NA	7.65819	0.000618191	8.04293	0.00132389
1104|08855	uncharacterized protein FFUJ_14827	6.05334	7.45206	9.54412	75.5868	78.3689	96.5442	0	0	0	2.89039	1.17745	1.6391	9.38586	3.3e-05	4.01957	NA	5.96499	NA	-5.36629	1.1e-06	-3.42088	NA	1.94542	NA
1104|08857	copper radical oxidase	36.3201	99.3609	85.8971	100.402	68.2964	71.3479	3.84726	2.525	3.10489	125.25	124.515	85.9356	4.60898	NA	5.09221	2.58e-05	4.49367	NA	0.483222	NA	-0.115311	NA	-0.598533	NA
1104|08860	hypothetical protein CGGC5_13360	0	2.48402	0	1.14093	1.22835	2.24521	6.15561	2.73542	3.65281	39.502	45.9205	29.2696	-1.37251	NA	3.15493	NA	-2.17588	NA	4.52744	0.000347887	-0.803374	NA	-5.33081	NA
1104|08867	heterokaryon incompatibility protein	0	0	0	0	0	0	24.366	22.9354	19.7252	0.321154	0.588725	0.468314	-7.48975	0.000110436	-5.26473	1.84e-05	-7.48975	NA	2.22502	NA	0	NA	-2.22502	NA
1104|08870	hypothetical protein CGGC5_13362	0	12.4201	0	34.5132	53.3105	30.9341	0	0.420834	0.182641	654.512	713.24	515.145	6.92782	0.000248648	10.9104	2.18e-22	3.70891	NA	3.9826	5.56e-07	-3.21891	NA	-7.20151	5.25e-08
1104|08871	secretory lipase, putative	0	0	0	12.265	11.0552	16.4649	0	0	0	0.963463	1.17745	1.17078	6.74273	0.0420839	3.29737	NA	0	NA	-3.44536	NA	-6.74273	NA	-3.29737	NA
1104|08873	reductase	0	4.96804	0	11.4093	9.08981	10.4777	0.769452	0.841667	0.182641	25.05	26.4926	23.4157	3.85361	NA	5.11835	0.00905329	1.30079	NA	1.26474	NA	-2.55282	NA	-3.81756	NA
1104|08876	hypothetical protein CGGC5_13348	145.28	141.589	176.566	33.3723	31.6915	29.1878	403.962	394.742	391.033	12.2039	12.3632	10.0687	-3.65271	3.37e-46	-5.08715	4.37e-69	-1.35949	NA	-1.43444	NA	2.29322	NA	3.72766	NA
1104|08880	ethanolamine utilization protein	0	4.96804	9.54412	83.8585	61.6633	59.8724	0.256484	0.210417	0.365281	17.9846	19.7223	26.928	7.41324	2.28e-06	5.75095	0.00484513	3.62435	NA	-1.66229	NA	-3.78889	NA	-2.12659	NA
1104|08883	---NA---	30.2667	52.1645	33.4044	1.7114	1.96536	2.24521	26.6743	39.7688	30.8663	29.225	35.6179	69.0763	-3.9554	0.000191426	0.459198	NA	0.250542	NA	4.41459	0.00157526	4.20594	NA	-0.208655	NA
1104|08884	aaa family atpase	12.1067	4.96804	28.6324	39.9326	20.3907	11.4755	0	0	0	63.5885	51.5134	137.45	7.58844	0.0101229	9.39762	1.22e-05	6.94117	NA	1.80917	NA	-0.64727	NA	-2.45644	NA
1104|08887	---NA---	66.5868	81.9727	109.757	14.8321	15.9686	7.73352	0	0	0	1.60577	1.47181	0.468314	6.69708	0.0462844	3.38622	NA	9.43013	9.98e-05	-3.31086	NA	2.73305	NA	6.04391	9.19e-06
1104|08888	integral membrane protein	0	4.96804	0	25.1005	27.5151	18.2112	0	0.210417	0.365281	101.806	115.39	83.1257	6.22678	0.00887586	8.30511	1.01e-09	2.4906	NA	2.07832	NA	-3.73618	NA	-5.8145	NA
1104|08892	---NA---	30.2667	39.7443	38.1765	45.6373	42.501	41.4117	0.512968	2.10417	1.09584	50.1001	55.0458	61.115	4.99015	NA	5.34917	3.62e-05	4.731	NA	0.359019	NA	-0.259153	NA	-0.618172	NA
1104|08893	hypothetical protein CGGC5_14990	6.05334	4.96804	9.54412	37.0803	24.5671	26.4436	0	0	0	7.06539	10.0083	6.79055	7.88209	0.00302365	6.01431	NA	5.80326	NA	-1.86778	NA	-2.07883	NA	-0.21105	NA
1104|08894	sexual development protein	0	2.48402	9.54412	0.285233	0	0	0	0	0	77.077	67.7034	88.7455	0.816085	NA	9.28479	1.87e-05	5.04767	NA	8.46871	7.05e-08	4.23159	NA	-4.23712	NA
1104|08896	hypothetical protein OOU_Y34scaffold00663g1	6.05334	9.93609	9.54412	92.986	63.6287	77.5846	0	0	0	13.4885	5.00416	3.51235	9.28894	6.21e-05	5.89918	NA	6.11039	NA	-3.38976	NA	-3.17854	NA	0.211219	NA
1104|08919	hypothetical protein CGGC5_4710	30.2667	37.2603	38.1765	13.406	11.7922	12.2239	567.086	546.873	596.869	5.78078	7.94779	11.942	-5.50059	1.03e-79	-6.03783	4.48e-71	-4.01181	4.14e-10	-0.537238	NA	1.48879	NA	2.02602	NA
1104|08920	dna-cytosine methyltransferase	538.747	223.562	219.515	131.207	101.708	99.2884	1868.23	2022.53	2015.99	3.5327	3.82671	2.34157	-4.15069	1.99e-11	-9.19539	1.98e-70	-2.58837	NA	-5.0447	0.00015526	1.56232	NA	6.60702	4.97e-14
1104|08923	cell surface partial	66.5868	52.1645	19.0882	71.5935	58.7153	69.6017	153.121	167.071	173.509	11.8827	9.71396	4.9173	-1.30267	NA	-4.19965	5.95e-16	-1.83782	NA	-2.89697	NA	-0.535149	NA	2.36182	NA
1104|08925	mfs multidrug transporter	12.1067	32.2923	23.8603	678.855	721.535	872.89	7.43803	5.89167	2.92225	428.741	437.128	248.441	7.09535	4.01e-24	6.06697	9.15e-15	2.04541	NA	-1.02838	NA	-5.04994	4.28e-05	-4.02156	0.0228324
1104|08930	patatin-like partial	48.4267	32.2923	52.4927	3.70803	3.19372	2.99362	40.268	47.975	52.4178	0.642308	0.883087	1.40494	-3.7795	1.15e-08	-5.41512	1.41e-10	-0.0782854	NA	-1.63562	NA	3.70122	NA	5.33684	NA
1104|08931	hypothetical protein CSUB01_11500	12.1067	32.2923	62.0368	3.70803	3.68506	2.49468	0	0	0	116.9	107.737	128.318	4.77439	NA	9.87991	6.38e-07	8.15395	NA	5.10552	1.09e-13	3.37956	NA	-1.72596	NA
1104|08934	---NA---	254.24	250.886	257.691	26.2414	18.9166	22.9511	1421.43	1371.71	1383.5	5.78078	4.41544	7.49302	-5.93056	2.58e-180	-7.85319	1.42e-154	-2.45235	NA	-1.92263	NA	3.47821	NA	5.40084	5.87e-15
1104|08935	hypothetical protein AN9541.2	42.3734	29.8083	85.8971	1.7114	1.96536	1.74628	0.256484	0.420834	0.182641	12.8462	12.9519	16.8593	2.2311	NA	5.12289	NA	7.00346	0.000626246	2.89179	NA	4.77235	0.0170405	1.88057	NA
1104|08939	---NA---	18.16	12.4201	23.8603	1.99663	1.71969	1.49681	1.28242	3.36667	1.82641	102.448	109.797	66.5006	-0.293841	NA	5.34854	1.7e-05	3.0003	NA	5.64238	1.44e-12	3.29414	NA	-2.34824	NA
1104|08943	hypothetical protein TRIVIDRAFT_24038, partial	0	0	0	0.285233	0.245671	0	0	0	0	7.38655	8.24215	11.4737	1.27247	NA	6.19521	0.0420864	0	NA	4.92274	NA	-1.27247	NA	-6.19521	NA
1104|08949	---NA---	0	7.45206	4.77206	9.41269	5.40475	13.4713	0	0	0	692.408	636.412	789.109	6.25619	NA	12.4637	2.58e-12	5.07029	NA	6.20754	2.02e-31	-1.1859	NA	-7.39344	4.1e-08
1104|08956	hypothetical protein CH063_04235	0	9.93609	0	7.13083	6.14177	9.23033	0.256484	0	0.365281	47.5308	47.9811	103.263	4.52056	NA	7.64239	1.85e-06	3.3708	NA	3.12183	NA	-1.14976	NA	-4.27159	NA
1104|08971	hypothetical protein CGGC5_14199	30.2667	24.8402	19.0882	0.855699	2.45671	0.997873	32.8299	32.825	34.7017	0.963463	2.06054	1.6391	-4.42624	4.32e-09	-4.32149	2.11e-06	-0.433847	NA	0.104744	NA	3.99239	NA	3.88765	NA
1104|08980	hypothetical protein CGGC5_14174	18.16	24.8402	52.4927	94.1269	97.2856	81.3267	0.256484	0	0.182641	25.05	25.6095	38.6359	8.39004	2.79e-07	6.78324	0.000240976	6.87966	NA	-1.6068	NA	-1.51038	NA	0.0964155	NA
1104|08981	hypothetical protein CGGC5_861	30.2667	57.1325	62.0368	29.9495	31.2002	39.6655	1043.89	975.492	1080.14	32.4366	35.9122	22.2449	-4.93708	6e-83	-5.0907	2.73e-70	-4.371	5.08e-18	-0.153626	NA	0.566075	NA	0.719701	NA
1104|08985	hypothetical protein CGGC5_14990	314.774	303.051	190.882	5.9899	4.91341	7.23458	78.2276	77.0125	69.4034	3.21154	5.29852	3.98067	-3.60344	1.27e-09	-4.12844	1.3e-09	1.84624	NA	-0.524996	NA	5.44968	1.08e-16	5.97468	5.45e-16
1104|08987	---NA---	0	0	0	0.855699	0	0	0	0	0	11.5616	12.9519	24.3523	1.71452	NA	7.03682	0.0112901	0	NA	5.3223	0.0158213	-1.71452	NA	-7.03682	NA
1104|08991	---NA---	248.187	459.544	300.64	0	0	0	0	0	0	0	0.588725	0.936628	0	NA	2.3413	NA	11.3934	2.95e-07	2.3413	NA	11.3934	1.35e-08	9.05208	2.56e-17
1104|09002	c2h2 type zinc finger domain protein	42.3734	49.6804	71.5809	106.107	138.067	126.73	3.33429	4.83959	3.47017	4.175	5.29852	5.38561	4.94911	0.00205625	0.341985	NA	3.77039	NA	-4.60712	2.24e-05	-1.17872	NA	3.4284	NA
1104|09011	aldehyde dehydrogenase, putative	6.05334	17.3882	9.54412	23.6744	42.9924	38.6676	0.256484	0.420834	0.547922	0.642308	0	0.468314	6.04567	0.00559022	-0.10722	NA	4.38179	NA	-6.15289	0.00078196	-1.66388	NA	4.48901	NA
1104|09030	cupin domain-containing protein	48.4267	39.7443	52.4927	20.2516	12.2835	18.7101	254.689	265.336	255.332	6.74424	3.23799	3.51235	-3.90955	4.58e-22	-5.80556	5.03e-39	-2.45946	NA	-1.89601	NA	1.45008	NA	3.3461	NA
1104|09031	---NA---	0	2.48402	0	2.5671	1.47402	2.24521	41.5504	32.6146	33.7885	4.175	4.41544	2.10741	-4.02346	2.07e-07	-3.29031	0.0100479	-5.24375	NA	0.733144	NA	-1.22029	NA	-1.95343	NA
1104|09037	cvnh domain-containing protein	6.05334	2.48402	4.77206	0.570466	1.96536	1.49681	27.4438	29.0375	26.1176	0	0.883087	0.936628	-4.23458	8.37e-07	-5.24055	1.53e-06	-2.60012	NA	-1.00597	NA	1.63446	NA	2.64043	NA
1104|09047	---NA---	12.1067	0	4.77206	2.28187	1.47402	0.997873	9.23342	14.9396	16.6203	0.963463	1.17745	0.234157	-3.00485	NA	-3.90399	0.0223763	-1.25462	NA	-0.899143	NA	1.75023	NA	2.64937	NA
1104|09048	hypothetical protein V493_00662	0	7.45206	0	0.285233	0.491341	0	0	0.210417	0	219.669	171.613	433.19	0.976072	NA	10.4604	2.02e-10	3.74094	NA	9.48438	1.72e-15	2.76486	NA	-6.71951	0.00129339
1104|09050	hypothetical protein CGLO_16442	0	2.48402	4.77206	8.55699	6.63311	5.98724	382.418	375.804	369.482	2.56923	2.06054	1.6391	-5.70988	1.25e-82	-7.40763	2.45e-56	-7.20776	4.3e-07	-1.69775	NA	-1.49788	NA	0.199864	NA
1104|09052	---NA---	108.96	59.6165	81.1251	29.6642	26.2868	26.9426	11.7983	20.6208	12.9675	4.175	4.12107	0.936628	0.863635	NA	-2.25187	NA	2.45016	NA	-3.11551	NA	1.58653	NA	4.70203	0.0297357
1104|09054	hypothetical protein CGGC5_13746, partial	12.1067	34.7763	38.1765	151.459	148.385	173.63	2.30836	4.83959	4.74865	190.444	178.089	113.566	5.27103	8.49e-05	5.29706	8.21e-08	2.7995	NA	0.026027	NA	-2.47154	NA	-2.49756	NA
1104|09058	ankyrin repeat-containing protein	6.05334	4.96804	28.6324	4.56373	1.96536	2.99362	0.512968	0.420834	0.182641	58.4501	73.2963	151.265	2.73039	NA	7.56992	2.19e-07	4.74626	NA	4.83953	0.00047627	2.01587	NA	-2.82366	NA
1104|09059	hypothetical protein CGGC5_5549, partial	193.707	293.115	243.375	27.9528	22.8474	27.691	1.5389	1.47292	2.92225	21.5173	14.4238	18.2642	3.64391	NA	3.11288	NA	6.85545	1.7e-14	-0.531026	NA	3.21155	NA	3.74257	NA
1104|09060	---NA---	108.96	64.5846	90.6692	6.27513	6.63311	6.73564	298.291	324.673	302.635	4.175	2.64926	4.68314	-5.53154	1.8e-67	-6.28407	1.07e-54	-1.80722	NA	-0.752534	NA	3.72432	NA	4.47685	0.0326556
1104|09067	---NA---	6.05334	4.96804	4.77206	53.6238	28.7435	17.9617	0	0.210417	0	0.321154	0.294362	0.936628	7.42644	0.00279049	1.71893	NA	4.78757	NA	-5.70751	0.0153523	-2.63887	NA	3.06864	NA
1104|09068	---NA---	24.2134	57.1325	19.0882	369.377	201.204	158.412	0	0	0	0.963463	0.294362	0.234157	10.9255	1.44e-07	2.31575	NA	8.07052	NA	-8.6098	7.27e-13	-2.85502	NA	5.75477	NA
1104|09070	hypothetical protein CGGC5_10677	36.3201	121.717	52.4927	269.545	323.303	248.47	4.87319	5.47084	7.48826	1238.69	1343.76	924.92	5.53071	2.23e-07	7.58989	1.25e-47	3.534	NA	2.05918	NA	-1.9967	NA	-4.05588	9.51e-05
1104|09071	---NA---	6.05334	9.93609	14.3162	26.8119	31.2002	43.657	6.92507	6.73334	7.6709	0.642308	0.294362	0.234157	2.23314	NA	-3.81153	NA	0.499346	NA	-6.04467	0.000470001	-1.73379	NA	4.31088	NA
1104|09077	hypothetical protein CGGC5_10669	115.013	213.626	157.478	1096.15	1440.12	1187.47	1.5389	0.63125	0.913203	3690.7	4324.18	2622.79	10.0726	5.47e-48	11.5869	7.03e-81	7.13619	1.51e-11	1.51426	NA	-2.93641	NA	-4.45067	6.45e-13
1104|09078	hypothetical protein CGGC5_1137	0	2.48402	4.77206	52.4829	26.0411	18.9596	0	0	0	0	0	0	8.02766	0.00403361	0	NA	4.34693	NA	-8.02766	0.00338577	-3.68074	NA	4.34693	NA
1104|09081	peptidase c14 caspase domain	0	0	9.54412	164.009	103.673	63.8639	0	0	0	0	0	0	9.78973	3.31e-05	0	NA	4.72525	NA	-9.78973	2.19e-05	-5.06448	NA	4.72525	NA
1104|09083	---NA---	0	19.8722	19.0882	161.442	80.8256	58.6251	0	0	0	0.963463	0	0.234157	9.64994	3.06e-05	2.06821	NA	6.71279	NA	-7.58173	5.61e-07	-2.93714	NA	4.64459	NA
1104|09093	atp-dependent dna helicase	12.1067	12.4201	19.0882	1.14093	0.245671	0.997873	113.366	112.363	109.95	0.963463	1.17745	1.6391	-6.92815	8.55e-25	-6.33769	1.08e-22	-2.93344	NA	0.590458	NA	3.99471	NA	3.40425	NA
1104|09094	set domain-containing protein 5	60.5334	62.1005	76.353	934.709	639.972	584.754	0	0	0	1.28462	0.294362	0	12.4917	2.26e-11	2.38145	NA	9.05428	0.000226763	-10.1103	1.79e-26	-3.43744	NA	6.67283	4.46e-06
1104|09101	hypothetical protein CGLO_11983	72.6401	67.0686	66.8089	28.5233	41.2727	44.1559	0	0	0	0.642308	0.883087	0.702471	8.25206	0.00102939	2.79514	NA	9.10778	0.000233975	-5.45692	0.00064042	0.855717	NA	6.31264	5.79e-06
1104|09102	---NA---	260.294	173.882	124.074	25.3857	16.2143	23.949	62.3256	57.6542	65.2027	3.5327	5.59289	4.21482	-1.49299	NA	-3.758	2.4e-05	1.59001	NA	-2.26501	NA	3.083	NA	5.34801	2.59e-07
1104|09134	hypothetical protein CGLO_07024	0	9.93609	4.77206	132.919	124.555	125.483	11.7983	12.625	19.1773	138.739	135.701	288.247	3.12382	NA	3.67852	NA	-1.54376	NA	0.554702	NA	-4.66758	NA	-5.22228	0.0181758
1104|09135	hypothetical protein CGGC5_12468	0	0	4.77206	0	0	0	0	0	0	39.1808	69.7639	70.4812	0	NA	8.90529	0.000107027	3.77879	NA	8.90529	2.62e-05	3.77879	NA	-5.12651	NA
1104|09140	---NA---	90.8001	154.009	157.478	1284.69	1112.15	1312.2	5.64265	5.68125	6.20978	16.3789	21.7828	38.4017	7.69439	4.09e-30	2.10305	NA	4.49084	NA	-5.59135	4.19e-13	-3.20355	NA	2.38779	NA
1104|09144	---NA---	193.707	91.9088	100.213	1.14093	1.22835	1.74628	2.05187	1.47292	1.27848	2.24808	0.588725	0.234157	-0.205574	NA	-0.587564	NA	6.22075	0.000196651	-0.38199	NA	6.42632	6.45e-09	6.80831	4.18e-08
1104|09154	---NA---	12.1067	34.7763	47.7206	44.2111	27.5151	20.2069	0	0	0	0	0	0	7.94342	0.0036062	0	NA	7.98457	NA	-7.94342	0.00283639	0.0411442	NA	7.98457	NA
1104|09155	ankyrin repeat protein	18.16	12.4201	4.77206	4.84896	7.61579	7.98299	4.61671	2.31458	2.37433	173.423	229.308	193.179	1.10499	NA	5.94476	1.33e-14	1.88385	NA	4.83977	1.36e-16	0.778863	NA	-4.06091	0.036446
1104|09156	---NA---	6.05334	9.93609	14.3162	1.42617	0.982682	1.24734	0	0	0	5.78078	6.18161	16.8593	3.42624	NA	6.28277	0.0420973	6.35429	NA	2.85653	NA	2.92805	NA	0.0715227	NA
1104|09157	---NA---	12.1067	4.96804	19.0882	1109.84	638.498	632.652	0	0	0.182641	7.38655	5.88725	5.85392	12.0602	1.43e-15	5.1282	NA	6.03392	NA	-6.93197	3.27e-26	-6.02625	2.93e-07	0.905721	NA
1104|09178	---NA---	0	12.4201	19.0882	0.570466	2.94805	1.24734	0	0	0	9.63463	12.6576	20.3717	3.77705	NA	6.84261	0.0147759	6.40977	NA	3.06556	NA	2.63272	NA	-0.432837	NA
1104|09183	---NA---	0	2.48402	0	1.14093	1.22835	0.498937	0.256484	0	0	26.6558	23.2546	23.1815	2.36061	NA	6.86221	0.00125589	2.1787	NA	4.5016	0.00196382	-0.181906	NA	-4.6835	NA
1104|09184	hypothetical protein CFIO01_05512	405.574	437.188	534.471	1097.01	1177.99	1212.42	1013.37	955.713	972.926	82.5366	103.91	65.3298	0.245328	NA	-3.54462	1.57e-23	-1.09482	NA	-3.78995	0.00217995	-1.34015	NA	2.4498	NA
1104|09185	---NA---	0	2.48402	0	0	0	0	0	0	0	22.4808	29.1419	74.4619	0	NA	8.39757	0.000617239	2.93056	NA	8.39757	0.000218598	2.93056	NA	-5.46701	NA
1104|09188	hypothetical protein CH063_06885	18.16	29.8083	14.3162	51.342	44.4664	50.8915	0.512968	0.210417	0.365281	6.74424	7.94779	7.02471	6.65082	3.47e-05	3.91585	NA	5.41987	NA	-2.73497	NA	-1.23095	NA	1.50403	NA
1104|09194	---NA---	54.4801	62.1005	47.7206	0	0	0	74.8933	72.5938	68.4902	38.8597	32.3799	36.2943	-9.17228	1.07e-08	-1.00357	NA	-0.39375	NA	8.16871	3.25e-05	8.77853	2.89e-05	0.609819	NA
1104|09199	---NA---	242.134	345.279	343.588	3.13756	2.94805	3.24309	0	1.89375	1.27848	0.321154	0.588725	0.468314	1.45184	NA	-1.01671	NA	8.03653	2.53e-20	-2.46855	NA	6.58469	3.74e-27	9.05324	4.08e-18
1104|09203	glutathione-dependent formaldehyde-activating enzyme	72.6401	59.6165	38.1765	0	0	0	0	0	0	0	0	0	0	NA	0	NA	8.83127	0.00142848	0	NA	8.83127	0.000376033	8.83127	0.000840135
1104|09210	hypothetical protein CGGC5_1982	36.3201	64.5846	57.2647	0	0	0	0	0	0	0.321154	0	0	0	NA	0.892516	NA	8.72378	0.00140504	0.892516	NA	8.72378	0.000317033	7.83126	0.000235752
1104|09226	ethyl tert-butyl ether degradation protein	345.04	111.781	224.287	4.2785	4.42207	3.99149	9.74639	11.5729	9.13203	5.78078	5.29852	6.32224	-1.23823	NA	-0.794189	NA	4.46644	NA	0.44404	NA	5.70467	6.45e-09	5.26063	0.000103156
1104|09237	hypothetical protein CGGC5_13114	242.134	67.0686	147.934	6.56036	7.86146	6.48618	22.5706	27.9854	29.0398	7.38655	9.71396	11.7078	-1.90977	NA	-1.45433	NA	2.51626	NA	0.455444	NA	4.42603	0.025321	3.97059	NA
1104|09241	heterokaryon incompatibility protein	30.2667	52.1645	33.4044	18.8254	16.9513	16.2154	117.213	113.415	104.105	1.60577	0	0.468314	-2.67789	NA	-7.09624	1.38e-19	-1.52788	NA	-4.41835	NA	1.15001	NA	5.56836	NA
1104|09242	hypothetical protein CGLO_15352	54.4801	59.6165	76.353	20.5368	18.9166	22.9511	125.421	139.506	135.337	1.60577	0.883087	3.04404	-2.67394	NA	-6.08351	9.28e-28	-1.07005	NA	-3.40958	NA	1.60388	NA	5.01346	0.00165116
1104|09248	het domain-containing protein	302.667	119.233	200.427	5.9899	6.14177	4.98937	7.69452	8.62709	6.39242	11.5616	11.7745	16.391	-0.40018	NA	0.796468	NA	4.75326	NA	1.19665	NA	5.15344	1.07e-06	3.95679	NA
1104|09252	---NA---	18.16	17.3882	33.4044	66.7446	75.9122	79.5804	0.512968	0.210417	0.913203	46.2462	62.1105	35.5919	6.79005	4.94e-07	6.16483	7.16e-06	5.10702	NA	-0.625226	NA	-1.68303	NA	-1.0578	NA
1104|09266	---NA---	96.8535	39.7443	90.6692	3.99326	3.43939	1.49681	0	0.420834	0.182641	1.60577	0.588725	6.55639	3.24932	NA	3.22136	NA	7.86202	0.000743978	-0.0279575	NA	4.6127	NA	4.64066	NA
1104|09273	60s ribosomal protein l9	6.05334	19.8722	23.8603	29.0938	29.9718	32.1814	2.56484	4.83959	2.00905	336.891	273.168	530.365	3.22654	NA	6.86475	1.47e-16	2.35741	NA	3.63821	0.0253878	-0.869133	NA	-4.50734	0.00303851
1104|09283	hypothetical protein CGLO_05711	30.2667	32.2923	28.6324	9.69793	5.89609	8.98086	0.256484	0.420834	0.547922	19.9116	16.7787	22.7132	3.96267	NA	5.22327	0.0237331	5.83846	NA	1.26059	NA	1.87578	NA	0.615192	NA
1104|09284	dna repair protein rad51	157.387	144.073	209.971	260.418	147.648	125.233	0.256484	0	0.365281	13.8096	11.7745	13.3469	9.06449	6.04e-11	5.30136	NA	9.00413	1.23e-09	-3.76313	NA	-0.0603619	NA	3.70277	NA
1104|09285	---NA---	102.907	34.7763	85.8971	44.2111	35.1309	43.9064	1.5389	0.841667	1.64377	491.045	543.688	408.37	4.81252	NA	8.35805	1.37e-36	5.66978	0.00769256	3.54552	6.34e-05	0.857258	NA	-2.68827	NA
1104|09286	hypothetical protein CGGC5_1534	6.05334	19.8722	23.8603	6.27513	4.91341	7.48405	110.288	101.421	115.611	1.60577	1.47181	2.34157	-4.10468	4.26e-20	-5.82161	2e-22	-2.70772	NA	-1.71694	NA	1.39695	NA	3.11389	NA
1104|09295	transcription factor	320.827	556.421	510.611	17.9697	19.408	24.1984	15.1326	17.0438	20.821	9.63463	14.1294	12.4103	0.215038	NA	-0.546247	NA	4.70101	NA	-0.761284	NA	4.48598	4.48e-09	5.24726	2.69e-13
1104|09299	hypothetical protein CGGC5_1516	611.388	370.119	348.361	17.114	12.7749	17.4628	94.1296	92.1625	100.087	22.1596	25.9039	17.3276	-2.58695	NA	-2.1244	NA	2.2138	NA	0.46255	NA	4.80075	6.77e-10	4.3382	0.00353223
1104|09301	---NA---	0	0	0	0	0.982682	0	1.79539	0.841667	0.730562	16.3789	35.9122	30.2062	-1.4629	NA	4.46877	NA	-3.31908	NA	5.93167	0.000326184	-1.85618	NA	-7.78786	NA
1104|09327	hypothetical protein CGGC5_1484	127.12	136.621	133.618	137.482	125.538	125.483	3449.71	3325.85	3271.46	17.0212	21.7828	29.5038	-4.69136	4.86e-70	-7.19266	6.14e-171	-4.65887	1.83e-38	-2.5013	NA	0.0324881	NA	2.53378	NA
1104|09335	geranylgeranyl pyrophosphate synthetase	139.227	81.9727	147.934	4.56373	6.38744	7.73352	7.43803	7.99584	8.03618	1.60577	2.64926	1.40494	-0.323166	NA	-1.98227	NA	3.95385	NA	-1.6591	NA	4.27701	0.00781353	5.93612	5.34e-08
1104|09343	c6 finger domain-containing protein	60.5334	52.1645	57.2647	14.8321	6.38744	5.98724	0	0	0	0.321154	0	0	6.20068	NA	0.892516	NA	8.82729	0.000967843	-5.30817	NA	2.62661	NA	7.93477	0.000166565
1104|09348	protein kinase domain-containing protein	139.227	151.525	95.4412	584.728	472.425	546.585	12.8242	15.3604	20.0905	262.383	223.127	157.353	5.04319	5.95e-05	3.72484	NA	2.99021	NA	-1.31835	NA	-2.05298	NA	-0.734629	NA
1104|09349	protein kinase domain-containing protein	714.294	303.051	171.794	7.13083	5.65042	3.99149	677.118	723.413	662.437	5.13847	4.7098	7.02471	-6.91082	7.35e-27	-6.90241	5.76e-23	-0.794611	NA	0.0084081	NA	6.11621	1.37e-09	6.1078	1.72e-07
1104|09375	amidohydrolase 2	0	14.9041	0	9.12746	6.38744	6.48618	0.256484	0	0.182641	24.0866	17.9561	28.8013	4.78056	NA	6.45087	0.00177765	4.23017	NA	1.6703	NA	-0.550395	NA	-2.2207	NA
1104|09383	phosphoribosylglycinamide synthetase	0	2.48402	0	3.99326	1.47402	2.49468	0	0	0	9.95578	7.65342	9.36628	4.47456	NA	6.18853	0.0457499	2.93056	NA	1.71397	NA	-1.544	NA	-3.25797	NA
1104|09392	hypothetical protein CGGC5_6478	6.05334	12.4201	19.0882	12.5503	8.59847	13.7208	0	1.05208	0.730562	47.2097	39.4446	48.4705	4.02987	NA	5.97269	4.15e-05	4.13606	NA	1.94282	NA	0.106197	NA	-1.83662	NA
1104|09407	hypothetical protein CGGC5_6289	48.4267	32.2923	62.0368	57.0466	51.3452	37.9192	0.256484	0.210417	0.365281	72.5808	65.6428	117.313	6.92494	0.000115206	7.72786	1.43e-08	6.88955	NA	0.802913	NA	-0.0353964	NA	-0.838309	NA
1104|09409	short chain dehydrogenase	6.05334	0	4.77206	1.7114	0.737012	0.249468	0	0	0	400.8	411.224	666.879	3.03463	NA	11.9457	2.53e-10	4.90052	NA	8.91109	3.07e-30	1.86589	NA	-7.0452	1.2e-05
1104|09427	---NA---	1192.51	931.508	1006.91	203.086	198.502	213.046	13.8501	20.6208	20.821	66.1578	74.1793	80.3158	3.46571	NA	1.98933	NA	5.81379	2.31e-17	-1.47638	NA	2.34808	NA	3.82446	NA
1104|09438	hypothetical protein CGLO_10888	248.187	201.206	147.934	15.1174	11.0552	14.4692	111.571	119.727	114.516	7.06539	5.88725	7.49302	-3.07727	NA	-4.05547	1.26e-13	0.787869	NA	-0.978195	NA	3.86514	0.00980936	4.84334	9.24e-07
1104|09440	---NA---	78.6934	96.8768	81.1251	8.84223	4.91341	4.24096	0	0	0	0	0	0	5.61444	NA	0	NA	9.42106	0.000154878	-5.61444	NA	3.80661	NA	9.42106	6.21e-05
1104|09444	hypothetical protein GLRG_00380	0	0	0	30.2347	13.2662	22.9511	0	0	0	0.321154	0	0	7.4774	0.0123443	0.892516	NA	0	NA	-6.58488	0.0121821	-7.4774	NA	-0.892516	NA
1104|09448	fungal specific transcription factor domain-containing protein	12.1067	2.48402	0	0	0	0	0	0	0	10.2769	5.00416	17.5618	0	NA	6.46893	0.03337	5.31863	NA	6.46893	0.0222147	5.31863	NA	-1.1503	NA
1104|09466	---NA---	24.2134	77.0047	81.1251	306.911	209.557	291.878	2.56484	2.525	4.74865	0.321154	0.294362	0	6.30709	5.11e-11	-3.36615	NA	4.16107	NA	-9.67324	2.46e-13	-2.14602	NA	7.52722	8.13e-06
1104|09471	hypothetical protein CGGC5_12237	6.05334	7.45206	9.54412	5.70466	2.70238	8.48192	1.02594	0	0.182641	35.6481	23.549	22.2449	3.44651	NA	5.69114	0.00605252	3.88676	NA	2.24464	NA	0.440257	NA	-1.80438	NA
1104|09483	kelch domain-containing protein	0	27.3242	4.77206	41.9293	41.5183	70.3501	0	0	0	870.649	946.964	329.225	8.68344	0.000302887	12.4833	2.17e-12	6.43613	NA	3.79985	NA	-2.24731	NA	-6.04716	1.03e-05
1104|09487	hypothetical protein Cob_07884	175.547	158.977	233.831	1.99663	0.737012	2.74415	0	0.420834	0	25.3712	35.6179	21.7766	2.87859	NA	6.70694	0.000418771	9.48106	1.09e-09	3.82836	0.0230746	6.60248	1.08e-16	2.77412	NA
1104|09494	hypothetical protein CGLO_00681	42.3734	19.8722	28.6324	35.3689	41.2727	55.1325	0.256484	0	0.182641	3.5327	2.94362	4.21482	7.3427	0.000144557	3.76476	NA	6.80848	NA	-3.57794	NA	-0.534223	NA	3.04372	NA
1104|09496	hypothetical protein CGGC5_1013	12.1067	0	14.3162	0	0	0	0	0	0	34.3635	36.7953	44.4898	0	NA	8.27331	0.00042476	6.15908	NA	8.27331	0.000117573	6.15908	NA	-2.11423	NA
1104|09497	hypothetical protein CGLO_07717	66.5868	161.461	143.162	333.723	491.587	312.833	1.28242	0.420834	0.547922	1050.5	1151.25	834.769	8.75998	8.63e-23	10.1754	6.89e-42	7.14459	4.64e-09	1.41544	NA	-1.61539	NA	-3.03083	NA
1104|09499	---NA---	90.8001	67.0686	95.4412	10.8389	10.5638	9.72926	0.512968	0.841667	0.365281	11.8827	11.4801	12.1762	3.91071	NA	4.09958	NA	6.92	2.17e-06	0.188876	NA	3.0093	NA	2.82042	NA
1104|09502	methyltransferase domain-containing protein	296.614	228.53	133.618	80.721	59.698	87.0644	146.196	141.19	177.892	11.5616	12.0689	6.32224	-1.03112	NA	-3.94055	1.09e-07	0.501324	NA	-2.90943	NA	1.53244	NA	4.44187	0.0112423
1104|09504	---NA---	0	7.45206	0	2.85233	2.70238	2.49468	0.512968	0.420834	0	22.1596	17.073	29.7379	2.68633	NA	5.72749	0.00556901	2.58023	NA	3.04116	NA	-0.106101	NA	-3.14726	NA
1104|09509	hypothetical protein CGGC5_2482	42.3734	27.3242	0	4.2785	1.96536	3.24309	0	0.420834	0.182641	20.875	28.2588	22.4791	3.33327	NA	6.20108	0.00251826	6.16217	NA	2.86781	NA	2.82891	NA	-0.0389031	NA
1104|09514	---NA---	60.5334	72.0366	81.1251	154.026	155.755	175.376	408.322	389.692	506.828	33.7212	30.3193	28.5671	-1.42665	NA	-3.81118	4.21e-22	-2.60813	NA	-2.38453	NA	-1.18148	NA	1.20305	NA
1104|09520	hc-toxin synthetase	6.05334	4.96804	33.4044	2.28187	2.45671	1.74628	35.1383	40.8209	36.3455	5.45962	4.12107	9.13212	-4.03791	5.59e-06	-2.5615	NA	-1.33063	NA	1.4764	NA	2.70728	NA	1.23087	NA
1104|09522	---NA---	6.05334	2.48402	28.6324	1.99663	3.43939	5.4883	93.1037	87.5334	74.5173	0	0	0.234157	-4.49918	5.17e-13	-8.71246	1.21e-09	-2.76681	NA	-4.21328	NA	1.73237	NA	5.94565	NA
1104|09523	hypothetical protein Cob_01178	18.16	0	0	2.85233	0.737012	1.49681	34.8818	43.9771	32.1447	0.321154	0	0.234157	-4.35012	3.76e-07	-6.90354	4.26e-07	-2.58715	NA	-2.55342	NA	1.76298	NA	4.3164	NA
1104|09535	hypothetical protein CGGC5_731	127.12	178.85	200.427	4.56373	3.68506	4.49043	12.8242	13.6771	14.0633	413.004	375.018	670.625	-1.64237	NA	5.15536	6.69e-07	3.62977	NA	6.79773	2.72e-35	5.27213	2.39e-08	-1.5256	NA
1104|09538	hypothetical protein CGLO_09531	6.05334	4.96804	0	1.14093	1.71969	1.49681	45.9106	49.6584	52.0526	12.525	8.24215	12.4103	-4.96684	2.59e-13	-2.14107	NA	-3.69892	NA	2.82576	NA	1.26792	NA	-1.55784	NA
1104|09552	hypothetical protein CGGC5_14773	296.614	412.348	104.985	105.251	87.2131	103.03	162.611	169.806	213.689	1156.8	1596.92	1444.75	-0.885212	NA	2.94175	NA	0.575426	NA	3.82696	0.0054134	1.46064	NA	-2.36632	NA
1104|09554	hypothetical protein CGGC5_14774	54.4801	34.7763	57.2647	20.5368	22.8474	22.2027	0	0.210417	0.182641	0	1.17745	0.702471	6.42427	0.00939869	1.55379	NA	7.57937	NA	-4.87048	0.0489923	1.15509	NA	6.02558	NA
1104|09556	---NA---	42.3734	69.5526	90.6692	43.3554	40.0443	44.1559	5.89913	5.26042	6.94034	1.92693	0.883087	0.468314	2.79172	NA	-2.33828	NA	3.45763	NA	-5.13001	0.000325048	0.665906	NA	5.79591	5.89e-06
1104|09565	hypothetical protein CGGC5_15083	720.348	392.475	286.324	4.84896	2.21104	5.4883	393.446	456.815	477.605	4.81731	2.94362	8.66381	-6.6834	4.16e-25	-6.30493	1.51e-18	0.0754169	NA	0.378465	NA	6.75882	2.01e-14	6.38035	1.41e-09
1104|09568	---NA---	0	0	0	23.3891	14.4946	16.4649	0	0	0.182641	1.28462	1.17745	2.57573	6.61668	0.025951	3.27897	NA	-0.572445	NA	-3.33772	NA	-7.18913	NA	-3.85141	NA
1104|09571	hypothetical protein CGGC5_13533	54.4801	139.105	162.25	857.126	958.852	1069.97	1.28242	0	0.547922	12.8462	11.4801	12.4103	10.354	5.22e-37	4.0728	NA	7.33558	1.16e-09	-6.28122	1.87e-44	-3.01843	NA	3.26279	NA
1104|09580	---NA---	6.05334	2.48402	9.54412	7.98653	9.82682	14.4692	1.02594	0	0.182641	24.0866	17.6617	31.6112	4.36616	NA	5.54108	0.00808233	3.54287	NA	1.17492	NA	-0.823287	NA	-1.99821	NA
1104|09582	hypothetical protein CGGC5_15006	12.1067	9.93609	14.3162	0.285233	1.71969	0.249468	0.769452	0.210417	1.82641	41.75	44.7431	85.4673	-0.274873	NA	5.75947	0.00356545	3.52944	NA	6.03434	7.07e-06	3.80431	NA	-2.23003	NA
1104|09585	hypothetical protein CGGC5_7249	18.16	24.8402	19.0882	52.4829	63.383	53.3862	0.769452	0.210417	0.365281	33.4	34.7348	18.4984	6.62369	1.78e-05	5.66055	0.00133079	5.18241	NA	-0.963144	NA	-1.44128	NA	-0.478138	NA
1104|09589	ferric-chelate reductase	12.1067	19.8722	4.77206	35.9394	30.9545	34.6761	0	0	0	70.0116	54.7514	74.9302	8.08668	0.00142232	9.05939	1.29e-05	6.62939	NA	0.972702	NA	-1.45729	NA	-2.42999	NA
1104|09592	---NA---	12.1067	24.8402	14.3162	18.8254	15.7229	16.9638	125.421	129.406	121.821	4.81731	2.64926	8.42965	-2.8612	NA	-4.53426	2.2e-13	-2.86815	NA	-1.67305	NA	-0.0069418	NA	1.66611	NA
1104|09593	---NA---	18.16	14.9041	33.4044	71.3083	67.5594	76.3373	1.02594	0.841667	0.365281	3.21154	1.17745	3.74651	6.3692	2.64e-06	1.70636	NA	4.67984	NA	-4.66284	0.00199173	-1.68936	NA	2.97347	NA
1104|09612	hypothetical protein FOMG_15986	72.6401	42.2284	104.985	3.70803	1.96536	2.99362	5.38616	6.73334	4.56601	2.56923	5.00416	7.72718	-0.915945	NA	-0.122143	NA	3.69027	NA	0.793802	NA	4.60622	0.0352866	3.81241	NA
1104|09613	hypothetical protein FOCG_17610	6.05334	27.3242	14.3162	31.0904	16.7056	13.2218	0	0	0	12.2039	7.35906	13.1128	7.35504	0.0134425	6.46165	0.0299226	7.00207	NA	-0.893389	NA	-0.352971	NA	0.540418	NA
1104|09621	hypothetical protein CGGC5_15432	84.7468	104.329	76.353	470.92	407.322	502.429	258.536	293.742	271.587	8.35001	13.835	11.942	0.744627	NA	-4.57831	1.52e-33	-1.6327	NA	-5.32294	1.66e-25	-2.37733	NA	2.94561	NA
1104|09631	hypothetical protein CGLO_08313	30.2667	17.3882	19.0882	2.85233	4.66774	2.99362	20.5187	19.1479	21.1863	0	0.294362	3.04404	-2.49136	NA	-4.04338	0.0210878	0.132512	NA	-1.55202	NA	2.62387	NA	4.17589	NA
1104|09633	hypothetical protein TRIVIDRAFT_223951	0	0	4.77206	131.207	172.461	195.084	0	0	0	0.321154	0	0.234157	10.3783	2.24e-06	1.31082	NA	3.77879	NA	-9.06748	4.18e-10	-6.59951	0.0246401	2.46796	NA
1104|09634	hypothetical protein M438DRAFT_350265	121.067	77.0047	133.618	3.99326	7.61579	9.4798	20.5187	21.2521	17.7161	0	0	0	-1.47973	NA	-7.3186	0.00020298	2.47175	NA	-5.83887	NA	3.95148	NA	9.79036	6.33e-06
1104|09637	hypothetical protein THAR02_01567	108.96	96.8768	138.39	35.6541	51.8365	47.6484	2.82132	2.94583	2.19169	5.45962	3.23799	2.34157	4.02332	NA	0.453773	NA	5.3698	0.00392744	-3.56954	NA	1.34649	NA	4.91603	0.000267522
1104|09639	hypothetical protein SAPIO_CDS3772	72.6401	139.105	233.831	4.2785	3.19372	4.49043	0.512968	0.420834	0.547922	10.2769	14.1294	14.0494	2.73224	NA	4.38637	NA	7.90798	1.38e-09	1.65413	NA	5.17575	1.07e-06	3.52161	NA
1104|09643	hypothetical protein CGLO_08438	0	7.45206	0	38.2212	19.6536	32.4309	0	0	0.182641	4.175	2.64926	4.68314	7.34532	0.00275853	4.41335	NA	3.81106	NA	-2.93197	NA	-3.53425	NA	-0.602284	NA
1104|09646	ec32 protein	18.16	9.93609	19.0882	23.3891	16.4599	19.4585	0	0	0	8.99232	5.00416	3.98067	7.31428	0.0125835	5.61291	NA	6.98669	NA	-1.70136	NA	-0.32758	NA	1.37378	NA
1104|09654	---NA---	0	0	0	38.2212	25.3041	30.6846	0	0	0	26.977	18.2505	36.9968	7.97858	0.00301416	7.78309	0.00134345	0	NA	-0.195482	NA	-7.97858	NA	-7.78309	NA
1104|09655	tetratricopeptide-like helical	6.05334	4.96804	14.3162	31.9461	31.4458	44.9043	100.542	100.369	100.635	7.38655	5.00416	6.79055	-1.4742	NA	-3.94847	1.22e-10	-3.55362	0.0320083	-2.47427	NA	-2.07942	NA	0.394843	NA
1104|09660	hypothetical protein CSUB01_10217	6.05334	0	4.77206	43.6407	44.2207	23.949	0.256484	0	0	232.837	264.632	339.059	7.47292	0.000607824	10.3721	8.98e-12	4.14866	NA	2.89918	NA	-3.32426	NA	-6.22344	0.000429548
1104|09663	aldo keto reductase	12.1067	4.96804	0	9.12746	8.84414	12.9724	0	0.210417	0	20.2327	21.4885	25.9914	5.74143	NA	6.86178	0.0015899	4.8976	NA	1.12036	NA	-0.843832	NA	-1.96419	NA
1104|09665	hypothetical protein CGLO_08436	0	0	0	5.41943	5.65042	4.98937	0	0	0	8.02886	10.0083	16.1568	5.45367	NA	6.52644	0.0238572	0	NA	1.07278	NA	-5.45367	NA	-6.52644	NA
1104|09666	murein transglycosylase	42.3734	47.1964	42.9486	388.202	482.006	428.836	4.36023	3.99792	4.01809	83.8212	82.4215	75.3985	6.67109	2.64e-32	4.24639	0.0422721	3.38156	NA	-2.42469	NA	-3.28953	NA	-0.864835	NA
1104|09670	---NA---	0	0	0	8.27176	5.15908	6.98511	0.512968	1.2625	0.365281	86.3905	69.7639	158.056	3.0469	NA	6.96632	4.7e-08	-2.74603	NA	3.91942	0.0349028	-5.79292	NA	-9.71235	0.0311708
1104|09676	---NA---	0	2.48402	0	20.5368	12.0379	11.2261	0	0	0	3.5327	3.23799	8.66381	6.88022	0.0405877	5.39776	NA	2.93056	NA	-1.48246	NA	-3.94966	NA	-2.4672	NA
1104|09679	---NA---	0	4.96804	0	2.28187	1.71969	1.49681	29.7521	26.9333	20.0905	0	0.883087	0.234157	-3.71542	0.000229859	-5.69213	4.9e-06	-3.85195	NA	-1.9767	NA	-0.136527	NA	1.84018	NA
1104|09682	---NA---	6.05334	17.3882	4.77206	100.973	100.971	94.798	1.79539	1.68333	0.547922	87.9963	85.3651	80.0817	6.07684	6.86e-09	5.84961	6.69e-10	2.69932	NA	-0.227232	NA	-3.37752	NA	-3.15029	NA
1104|09703	---NA---	24.2134	64.5846	42.9486	8.27176	10.8095	6.98511	0	0	0	32.4366	22.9603	44.724	6.13976	NA	8.06603	0.000455253	8.46076	NA	1.92627	NA	2.321	NA	0.39473	NA
1104|09708	hypothetical protein CGLO_14219	429.787	253.37	252.919	49.3453	51.0995	54.6336	541.951	528.146	556.323	20.2327	25.0208	16.6251	-3.38748	3.46e-15	-4.70773	2.67e-36	-0.796756	NA	-1.32025	NA	2.59072	NA	3.91097	NA
1104|09709	zn 2cys6 transcription factor	0	4.96804	4.77206	14.8321	11.3008	17.4628	612.227	641.982	572.943	142.592	139.528	136.748	-5.3772	8.33e-106	-2.12403	NA	-7.49724	1.63e-10	3.25317	0.00219696	-2.12003	NA	-5.3732	0.0191039
1104|09711	n1-acetylpolyamine oxidase	108.96	84.4567	52.4927	36.5098	39.3073	49.3947	50.2708	57.6542	51.322	398.552	670.852	635.97	-0.345974	NA	3.41767	NA	0.625666	NA	3.76365	5.08e-05	0.971641	NA	-2.79201	NA
1104|09719	---NA---	133.174	86.9408	81.1251	0.285233	0.245671	0.249468	0.512968	0	0.182641	0	0.588725	0	0.109927	NA	-0.151737	NA	8.13813	1.06e-06	-0.261664	NA	8.0282	7.59e-09	8.28987	4.6e-07
1104|09720	aaa family atpase protein	115.013	96.8768	114.529	0	0	0	0	0	0	0	0	0	0	NA	0	NA	9.76728	0.000143452	0	NA	9.76728	2.21e-05	9.76728	6.45e-05
1104|09726	---NA---	0	0	0	0	0	0	0	0	0	12.2039	25.0208	66.7347	0	NA	8.12011	0.00179834	0	NA	8.12011	0.000846544	0	NA	-8.12011	NA
1104|09727	spectinomycin adenyltransferase	714.294	849.535	792.162	945.263	990.544	1126.35	2506.87	2462.93	2525.37	57.1654	49.4529	41.9141	-1.29131	NA	-5.65355	4.92e-203	-1.66947	NA	-4.36224	4.19e-19	-0.37816	NA	3.98408	0.000102956
1104|09728	---NA---	12.1067	22.3562	66.8089	43.9259	24.0757	25.4458	0.256484	0.210417	0.547922	0.963463	0.294362	0	6.07696	0.0175118	0.23247	NA	6.19252	NA	-5.84449	0.00502852	0.11556	NA	5.96005	NA
1104|09732	---NA---	877.735	519.161	682.405	73.8754	94.0918	91.8043	242.634	204.946	205.653	25.05	29.7306	25.9914	-1.3291	NA	-3.00981	NA	1.66986	NA	-1.68071	NA	2.99896	NA	4.67968	3.69e-07
1104|09733	---NA---	36.3201	74.5206	38.1765	47.6339	40.0443	54.6336	72.072	73.8563	74.8826	6.10193	6.18161	6.08808	-0.632407	NA	-3.56056	8.11e-07	-0.566155	NA	-2.92815	NA	0.0662529	NA	2.9944	NA
1104|09735	---NA---	211.867	67.0686	100.213	0	0.245671	0.997873	0.769452	2.525	1.46112	2.24808	0	0	-1.66442	NA	-0.96786	NA	6.20893	NA	0.696565	NA	7.87335	0.00523232	7.17679	0.0379096
1104|09736	---NA---	1234.88	757.627	844.655	55.6205	52.3278	63.6144	641.979	682.382	706.088	6.42308	5.88725	8.66381	-3.56211	6.15e-13	-6.57174	1.12e-58	0.482575	NA	-3.00964	NA	4.04468	0.000289199	7.05432	9.35e-40
1104|09742	hypothetical protein CFIO01_00435	714.294	1008.51	987.817	766.136	975.312	1073.21	1172.64	1190.96	1167.26	94.7405	78.8891	45.1923	-0.327019	NA	-4.00987	1.06e-14	-0.381348	NA	-3.68285	NA	-0.0543289	NA	3.62853	NA
1104|09746	---NA---	6.05334	2.48402	0	13.406	7.61579	12.7229	220.833	209.575	180.266	214.531	135.995	233.923	-4.16261	2.13e-12	-0.0632849	NA	-6.09934	0.000114338	4.09933	1.65e-05	-1.93672	NA	-6.03605	0.00298497
1104|09764	ankyrin repeat protein	18.16	19.8722	38.1765	37.3655	32.4285	36.4224	0.256484	0.420834	1.27848	26.977	15.0125	40.7433	5.51512	NA	5.15609	0.0419163	5.03814	NA	-0.359037	NA	-0.476982	NA	-0.117946	NA
1104|09790	hypothetical protein CGGC5_13554	0	7.45206	4.77206	0	0.245671	0.249468	0	0	0.182641	22.8019	19.4279	33.0161	0.64191	NA	7.08331	0.00148653	4.49784	NA	6.4414	0.000176203	3.85593	NA	-2.58546	NA
1104|09799	hypothetical protein CGLO_02545	133.174	84.4567	42.9486	23.1039	24.8127	26.1942	320.092	340.244	326.744	7.38655	9.12524	13.3469	-3.72868	2.07e-16	-5.02948	7.05e-30	-1.91992	NA	-1.30081	NA	1.80876	NA	3.10956	NA
1104|09801	---NA---	18.16	7.45206	14.3162	3.13756	2.70238	3.74202	63.608	52.6042	55.888	1.60577	1.47181	2.34157	-4.11454	6.04e-12	-4.89565	1.96e-11	-2.09742	NA	-0.781108	NA	2.01712	NA	2.79823	NA
1104|09804	---NA---	78.6934	79.4887	57.2647	11.1241	12.5292	14.4692	0.256484	0	0.547922	8.67116	9.12524	1.87326	5.02863	NA	4.08709	NA	7.51564	6.52e-05	-0.941545	NA	2.48701	NA	3.42855	NA
1104|09819	hypothetical protein CGLO_15858	12.1067	2.48402	14.3162	7.41606	11.5465	11.2261	0.256484	0.210417	0.365281	18.9481	26.1983	18.2642	4.6621	NA	5.72352	0.00578588	4.60029	NA	1.06141	NA	-0.0618082	NA	-1.12322	NA
1104|09826	hypothetical protein CGGC5_12436	84.7468	69.5526	52.4927	1.7114	0.491341	0	7.951	8.62709	10.0452	0.642308	0	1.17078	-3.38869	0.0348422	-3.62512	NA	2.93985	NA	-0.236433	NA	6.32854	2.45e-07	6.56498	6.39e-06
1104|09829	---NA---	169.494	268.274	62.0368	1.14093	1.47402	0.498937	3.33429	3.57709	3.10489	0.321154	1.47181	1.87326	-1.57453	NA	-1.36251	NA	5.589	0.0344019	0.212022	NA	7.16353	8.32e-10	6.95151	1.35e-07
1104|09832	---NA---	72.6401	47.1964	52.4927	0	0	0	0	0	0	0.321154	0	0	0	NA	0.892516	NA	8.8472	0.00129916	0.892516	NA	8.8472	0.000286911	7.95468	0.000204354
1104|09834	---NA---	127.12	114.265	186.11	2.85233	4.66774	4.49043	4.87319	8.62709	6.94034	1.60577	7.0647	6.79055	-0.749014	NA	-0.394457	NA	4.36144	NA	0.354558	NA	5.11045	4.47e-05	4.75589	0.0222827
1104|09852	---NA---	24.2134	42.2284	28.6324	0	0	0	10.5158	8.20625	9.31467	15.4154	8.83087	12.8786	-6.24345	0.00210527	0.400399	NA	1.74824	NA	6.64385	0.00664377	7.9917	NA	1.34784	NA
1104|09854	---NA---	435.841	233.498	324.5	306.34	206.363	163.651	0.512968	0.210417	0.913203	1.60577	3.23799	0.468314	8.3941	1.19e-12	1.49935	NA	8.94908	2.09e-14	-6.89475	2.11e-12	0.554976	NA	7.44973	6.71e-15
1104|09861	hypothetical protein F503_04363	1761.52	809.791	863.743	7.70129	4.66774	6.23671	1779.74	1672.39	1682.48	6.42308	7.35906	3.74651	-8.07968	2.77e-66	-8.16396	3.73e-59	-0.579871	NA	-0.0842822	NA	7.49981	4.2e-33	7.58409	6.39e-29
1104|09867	hypothetical protein CGGC5_2912	526.641	514.192	601.28	9.98316	12.0379	6.73564	12.8242	14.3083	14.9765	15.0942	19.4279	20.84	-0.544334	NA	0.391717	NA	5.27282	1.5e-07	0.936051	NA	5.81715	1.26e-33	4.8811	1.95e-11
1104|09874	---NA---	12.1067	29.8083	33.4044	1.99663	0.982682	1.24734	18.7233	14.7292	7.30562	0.963463	0.294362	1.17078	-3.16008	NA	-3.87494	0.049261	0.879886	NA	-0.714868	NA	4.03996	NA	4.75483	NA
1104|09878	zinc knuckle	581.121	382.539	649	170.569	88.9328	65.1112	0	0	0	5.78078	7.65342	3.04404	9.75928	5.75e-06	5.48999	NA	12.0706	6.34e-10	-4.26929	NA	2.31132	NA	6.58061	9.65e-12
1104|09881	hypothetical protein CGGC5_8145	199.76	166.429	381.765	327.733	270.729	256.952	2.30836	2.10417	2.19169	16.3789	19.1336	8.89796	6.93805	6.29e-14	2.68189	NA	6.74447	5.45e-10	-4.25616	0.0227123	-0.193581	NA	4.06257	NA
1104|09882	ankyrin repeat protein	36.3201	59.6165	14.3162	117.231	129.714	101.035	0	0	0	616.937	644.065	655.874	9.85945	1.33e-06	12.3199	3.21e-13	8.20461	NA	2.46041	NA	-1.65484	NA	-4.11525	8.07e-05
1104|09883	hypothetical protein GGTG_08665	48.4267	173.882	100.213	3.4228	2.45671	3.99149	0	0.210417	0	3.5327	2.3549	2.80988	4.12945	NA	3.95396	NA	9.10739	3.67e-06	-0.175492	NA	4.97794	0.000373551	5.15343	0.00176739
1104|09885	hypothetical protein CGGC5_8144	696.134	683.106	372.221	276.961	267.535	294.872	35.3948	31.3521	44.199	35.9693	35.3235	18.9667	2.91522	NA	-0.296592	NA	3.97607	NA	-3.21182	NA	1.06085	NA	4.27266	0.0222844
1104|09887	---NA---	0	0	0	0	0	0	0	0	0	59.4135	34.7348	37.4651	0	NA	8.4593	0.0004566	0	NA	8.4593	0.000157345	0	NA	-8.4593	NA
1104|09889	hypothetical protein RHSP_21270	193.707	116.749	138.39	23.3891	17.934	17.9617	398.32	387.798	386.102	11.2404	11.1858	17.7959	-4.2968	8.2e-26	-4.85218	3.37e-27	-1.38421	NA	-0.555382	NA	2.91259	NA	3.46798	NA
1104|09895	hypothetical protein CGGC5_8143	24.2134	4.96804	9.54412	28.8085	27.7608	25.4458	1.5389	1.68333	1.27848	101.806	78.8891	103.497	4.07878	NA	5.86701	6.93e-09	3.0035	NA	1.78823	NA	-1.07528	NA	-2.86351	NA
1104|09897	predicted protein	18.16	2.48402	4.77206	4.2785	2.70238	2.74415	18.4668	16.6229	15.7071	0.321154	1.17745	1.17078	-2.34099	NA	-4.07113	0.00301266	-0.988477	NA	-1.73013	NA	1.35251	NA	3.08265	NA
1104|09901	---NA---	387.414	193.754	162.25	9.98316	7.61579	7.23458	60.0172	56.1813	57.5318	7.38655	4.41544	8.66381	-2.78798	NA	-3.06248	NA	2.09494	NA	-0.274502	NA	4.88292	1.76e-05	5.15742	7.33e-05
1104|09909	hypothetical protein NECHADRAFT_88409	0	0	0	0	0.245671	0.997873	8.97694	7.15417	9.49731	0.321154	0	0.234157	-4.00593	0.0229758	-4.80484	0.0154778	-6.11567	NA	-0.798911	NA	-2.10973	NA	-1.31082	NA
1104|09925	hypothetical protein V490_06595	48.4267	69.5526	81.1251	154.882	259.182	283.147	6.4121	6.52292	7.12298	80.2886	106.854	45.6606	5.0934	0.0080487	3.51246	NA	3.28727	NA	-1.58094	NA	-1.80613	NA	-0.22519	NA
1104|09929	---NA---	42.3734	62.1005	109.757	74.4458	88.4414	82.3245	6.15561	4.20834	7.12298	125.892	148.947	118.483	3.78127	NA	4.46213	0.00123528	3.58673	NA	0.680857	NA	-0.19454	NA	-0.875398	NA
1104|09930	ankyrin repeat protein	78.6934	69.5526	71.5809	44.7816	45.4491	47.6484	534	539.719	584.632	26.3346	29.1419	20.6058	-3.58468	1.98e-48	-4.43928	2.3e-64	-2.91318	NA	-0.854595	NA	0.671505	NA	1.5261	NA
1104|09931	atp-dependent dna helicase pif1	0	7.45206	19.0882	21.3925	43.238	44.9043	0	0	0.182641	10.2769	17.3674	9.13212	7.62277	0.000992001	6.05794	0.032747	5.59295	NA	-1.56483	NA	-2.02982	NA	-0.464991	NA
1104|09935	---NA---	0	0	0	7.41606	3.43939	5.4883	1.79539	3.15625	2.00905	74.8289	47.098	71.8862	1.18846	NA	4.72638	0.0340565	-4.28997	NA	3.53792	NA	-5.47843	NA	-9.01635	NA
1104|09940	hypothetical protein CGGC5_2322	593.228	449.608	295.868	13.1207	15.2316	17.4628	308.55	344.031	334.963	7.38655	13.5407	18.4984	-4.41874	1.04e-13	-4.63353	6.81e-12	0.438775	NA	-0.214792	NA	4.85751	1.4e-06	5.07231	1.68e-05
1104|09957	zinc finger protein	0	4.96804	0	23.9596	13.7576	14.2197	0	0	0	1.28462	2.64926	3.98067	7.1241	0.0230134	4.46633	NA	3.8327	NA	-2.65777	NA	-3.2914	NA	-0.633632	NA
1104|09961	hypothetical protein CGGC5_15130	12.1067	2.48402	14.3162	19.6811	19.8993	22.4521	1.28242	1.47292	0.182641	49.4577	66.5259	38.8701	4.23552	NA	5.55012	5.87e-05	3.14381	NA	1.3146	NA	-1.09171	NA	-2.40631	NA
1104|09964	hypothetical protein CGGC5_15131	326.88	193.754	233.831	50.4863	40.7813	44.6548	4.36023	3.57709	3.65281	30.1885	26.1983	29.0355	3.50985	NA	2.8421	NA	5.97926	3.46e-09	-0.667755	NA	2.46941	NA	3.13717	NA
1104|09967	hypothetical protein CGLO_14441	12.1067	34.7763	38.1765	26.5267	29.2348	28.6889	433.971	427.146	392.677	5.13847	8.53651	9.36628	-3.88609	1.55e-40	-5.74308	9.44e-67	-3.87577	1.07e-07	-1.85698	NA	0.0103232	NA	1.86731	NA
1104|09969	---NA---	30.2667	7.45206	9.54412	1.99663	2.21104	1.24734	0	0	0	15.0942	19.1336	13.8153	3.95854	NA	7.01251	0.0078664	6.98908	NA	3.05398	NA	3.03054	NA	-0.0234357	NA
1104|09975	---NA---	42.3734	64.5846	66.8089	12.5503	8.10713	9.23033	1.02594	1.89375	1.64377	163.146	183.682	236.03	2.61541	NA	6.88387	1.62e-16	5.14006	NA	4.26846	2.68e-08	2.52465	NA	-1.74381	NA
1104|09977	aro80-positive transcription regulator of aro9 and aro10	0	0	0	4.56373	1.96536	3.24309	0.256484	0.420834	0	36.6116	41.7995	50.8121	3.26944	NA	6.94433	2.41e-05	-1.48861	NA	3.67489	NA	-4.75804	NA	-8.43294	NA
1104|09980	peptidase c14	0	14.9041	14.3162	70.7378	56.0129	66.8575	2.05187	1.89375	2.00905	36.9327	47.6867	57.6026	4.93766	0.0486704	4.49367	NA	2.22517	NA	-0.443988	NA	-2.71249	NA	-2.2685	NA
1104|10006	hypothetical protein FGSG_13479	187.654	79.4887	152.706	82.1471	56.9956	47.8979	0.256484	0.210417	0.547922	0.642308	0	0	7.0752	2.49e-05	-0.450143	NA	8.24011	3.37e-08	-7.52534	7.14e-06	1.16491	NA	8.69026	2.18e-08
1104|10007	riboflavin aldehyde-forming enzyme	223.974	129.169	186.11	7.13083	3.93073	5.98724	1.5389	2.31458	3.83545	0	0	0.468314	1.1115	NA	-3.25734	NA	6.06434	2.48e-05	-4.36885	NA	4.95283	1.19e-05	9.32168	6.32e-10
1104|10011	hypothetical protein CGLO_06052	163.44	99.3609	248.147	0.285233	0	0	0	0	0	0	0	0	0.816085	NA	0	NA	10.4131	2.1e-05	-0.816085	NA	9.59704	3.19e-08	10.4131	7.95e-06
1104|10012	hypothetical protein CGLO_13830	12.1067	24.8402	9.54412	1.99663	0.491341	5.23883	22.3141	21.4625	19.5425	0	0	0	-2.97485	NA	-7.40813	0.000341801	-0.442618	NA	-4.43328	NA	2.53223	NA	6.96551	NA
1104|10016	---NA---	42.3734	14.9041	23.8603	41.644	32.6742	31.9319	2.30836	1.05208	1.27848	312.483	230.191	378.632	4.41046	NA	7.52218	2.74e-21	4.02302	NA	3.11172	NA	-0.387449	NA	-3.49917	NA
1104|10020	hypothetical protein Cob_09735	24.2134	62.1005	23.8603	270.401	231.913	299.861	0	0.210417	0	811.557	863.365	426.166	10.4209	4.34e-11	11.8096	2.66e-17	7.56101	NA	1.38873	NA	-2.8599	NA	-4.24863	0.00114718
1104|10023	zinc knuckle domain-containing protein	163.44	69.5526	138.39	11.4093	9.58115	7.73352	2.56484	2.94583	3.47017	1.92693	2.64926	4.68314	1.63703	NA	0.0423159	NA	5.31235	0.0485968	-1.59471	NA	3.67532	NA	5.27003	0.000729636
1104|10025	---NA---	12.1067	0	0	0.285233	0	0.249468	0	0.210417	0	11.2404	15.8956	22.4791	0.635929	NA	6.41603	0.012049	4.4142	NA	5.7801	0.0041414	3.77828	NA	-2.00183	NA
1104|10029	---NA---	127.12	116.749	143.162	9.41269	4.1764	4.98937	0	0	0	71.9385	67.9977	66.0323	5.65943	NA	9.10394	9.96e-06	10.0127	5.94e-06	3.44452	0.0198778	4.35331	0.000436771	0.908798	NA
1104|10045	duf967 domain protein	18.16	2.48402	19.0882	6.56036	5.65042	5.4883	9.74639	10.3104	10.4105	0.642308	0.883087	0.234157	-0.770988	NA	-3.85291	0.0247575	0.378953	NA	-3.08192	NA	1.14994	NA	4.23186	NA
1104|10050	hypothetical protein CGGC5_6671	6.05334	22.3562	42.9486	51.9124	50.8538	58.8745	229.553	220.306	216.794	0	3.53235	1.17078	-2.04161	NA	-7.03731	2.99e-38	-3.21704	NA	-4.99569	7.32e-05	-1.17542	NA	3.82027	NA
1104|10061	---NA---	12.1067	32.2923	9.54412	7.70129	9.08981	7.73352	0.256484	0.420834	1.09584	42.7135	38.5615	40.7433	3.53495	NA	5.83228	7.42e-05	4.66026	NA	2.29733	NA	1.12531	NA	-1.17202	NA
1104|10062	viral a-type inclusion protein	1059.33	588.713	419.941	122.65	99.7423	136.958	3570	3659.36	3513.09	11.5616	18.8392	23.1815	-4.90033	9.25e-18	-7.63734	1.63e-53	-2.37681	NA	-2.73701	NA	2.52352	NA	5.26053	4e-06
1104|10069	hypothetical protein CGGC5_10822	12.1067	2.48402	19.0882	8.55699	8.84414	4.24096	81.0489	89.0063	89.4939	12.8462	17.6617	13.5811	-3.56139	6.2e-10	-2.54738	NA	-2.9322	NA	1.01401	NA	0.629198	NA	-0.384816	NA
1104|10070	---NA---	248.187	320.439	367.449	357.112	344.676	318.571	719.437	752.24	721.796	68.0847	41.5051	52.217	-1.10386	NA	-3.75778	1.36e-17	-1.22819	NA	-2.65392	NA	-0.124333	NA	2.52959	NA
1104|10072	---NA---	18.16	9.93609	19.0882	7.41606	5.89609	6.98511	26.4178	28.1958	21.0037	1.28462	0	1.6391	-1.87816	NA	-4.52588	3.46e-05	-0.676125	NA	-2.64772	NA	1.20203	NA	3.84975	NA
1104|10075	hypothetical protein CGLO_16676	42.3734	29.8083	71.5809	7.13083	5.40475	3.99149	32.8299	33.0354	25.7523	0.963463	0.883087	0.468314	-2.44432	NA	-5.09591	6.74e-07	0.647855	NA	-2.6516	NA	3.09217	NA	5.74377	NA
1104|10077	---NA---	18.16	19.8722	19.0882	3.70803	8.10713	6.48618	1523	1396.54	1426.06	5.13847	4.12107	4.9173	-7.86232	2.9e-174	-8.22233	3.9e-139	-6.24009	8.98e-27	-0.36001	NA	1.62224	NA	1.98225	NA
1104|10089	hypothetical protein V491_00551	6.05334	24.8402	19.0882	203.371	151.824	191.342	30.0086	30.0896	31.0489	2.24808	6.77034	3.74651	2.57912	NA	-2.80016	NA	-0.861934	NA	-5.37928	8.17e-12	-3.44105	NA	1.93823	NA
1104|10091	hypothetical protein GLRG_11687	6.05334	19.8722	57.2647	10.2684	11.5465	14.4692	4.61671	5.47084	4.01809	141.95	103.91	127.381	1.34005	NA	4.68936	0.00155665	2.52878	NA	3.34932	NA	1.18873	NA	-2.16058	NA
1104|10097	hypothetical protein CGGC5_4710	1095.65	966.284	763.53	222.767	202.924	242.483	1105.7	1092.48	1162.87	27.2981	32.0855	18.4984	-2.32997	NA	-5.42471	8.13e-64	-0.250395	NA	-3.09474	NA	2.07958	NA	5.17432	3.03e-18
1104|10115	hypothetical protein PDE_06349	230.027	96.8768	162.25	30.2347	20.3907	27.192	1254.21	1333.83	1246.16	0.642308	0.883087	1.6391	-5.61589	2.36e-50	-10.0813	9.9e-63	-2.9696	NA	-4.46541	NA	2.64629	NA	7.11171	3.16e-12
1104|10120	---NA---	12.1067	24.8402	23.8603	23.3891	21.8647	21.9532	258.279	228.933	220.082	36.2904	42.3882	100.687	-3.38836	0.00144672	-1.97716	NA	-3.53189	0.02459	1.41121	NA	-0.143527	NA	-1.55474	NA
1104|10134	toxin partial	36.3201	17.3882	42.9486	7.13083	3.93073	5.73777	21.8011	20.8313	22.8301	0.642308	0.588725	0.234157	-1.93865	NA	-5.16098	1.4e-05	0.559548	NA	-3.22233	NA	2.4982	NA	5.72053	NA
1104|10135	cellulose-binding gdsl lipase acylhydrolase	24.2134	22.3562	62.0368	130.352	145.683	136.21	7.43803	6.52292	6.57506	0	0.588725	0.234157	4.30248	NA	-4.12571	0.0445969	2.38175	NA	-8.42818	2.58e-11	-1.92073	NA	6.50745	NA
1104|10139	hypothetical protein TRIVIDRAFT_61595	30.2667	57.1325	66.8089	976.068	657.415	747.407	3.84726	4.83959	4.9313	1.60577	1.17745	0.468314	7.41086	5.46e-35	-1.94806	NA	3.46559	NA	-9.35892	1.85e-38	-3.94527	0.0209521	5.41365	0.000551891
1104|10142	u-box domain-containing protein	30.2667	42.2284	38.1765	71.5935	95.5659	110.265	0.512968	0.841667	0.730562	0.321154	0.294362	0.468314	6.81913	5.17e-08	-0.753962	NA	5.49625	NA	-7.57309	6.04e-09	-1.32288	NA	6.25021	NA
1104|10146	hypothetical protein CGGC5_2117	12.1067	9.93609	9.54412	25.9562	31.9372	39.6655	0	0	0	0	0	0	8.02877	0.00266208	0	NA	6.41332	NA	-8.02877	0.00210408	-1.61545	NA	6.41332	NA
1104|10148	hypothetical protein CGLO_12182	236.08	32.2923	62.0368	0	0	0	0	0	0	0	0	0	0	NA	0	NA	9.78479	0.00145991	0	NA	9.78479	0.00045763	9.78479	0.000878973
1104|10157	hypothetical protein CGGC5_2131	24.2134	39.7443	28.6324	71.0231	78.3689	95.0474	21.0317	18.5167	17.7161	0.321154	0	0.936628	2.08656	NA	-5.14165	3.93e-05	0.689631	NA	-7.22821	6.61e-09	-1.39693	NA	5.83128	NA
1104|10158	---NA---	223.974	158.977	238.603	2.5671	0.737012	1.49681	0	0	0	0	0	0	3.78685	NA	0	NA	10.6956	3.25e-06	-3.78685	NA	6.90879	4.53e-17	10.6956	1.03e-06
1104|10160	---NA---	278.454	181.334	252.919	1.14093	0.245671	0	0	0.420834	0	0	0	0.234157	1.14635	NA	-0.385653	NA	9.80738	4.26e-10	-1.532	NA	8.66103	2.33e-16	10.193	2.59e-09
1104|10181	---NA---	0	0	0	0	0	0	0	0	0	18.3058	22.9603	44.2557	0	NA	7.83957	0.00223371	0	NA	7.83957	0.0010413	0	NA	-7.83957	NA
1104|10182	hypothetical protein CGGC5_2157	6.05334	0	14.3162	8.84223	6.87878	7.23458	0	0	0	36.2904	40.3277	62.9882	5.95919	NA	8.54413	0.000125434	5.7897	NA	2.58494	NA	-0.169492	NA	-2.75443	NA
1104|10189	isochorismatase hydrolase	6.05334	9.93609	4.77206	13.9764	14.4946	14.2197	0	0.210417	0.547922	68.0847	71.5301	106.307	5.24789	NA	7.76368	1.12e-08	4.22109	NA	2.51579	NA	-1.0268	NA	-3.54259	NA
1104|10192	hypothetical protein CGGC5_7413	0	2.48402	4.77206	0	0	0	0	0	0	106.623	94.4904	109.351	0	NA	9.69507	6.28e-06	4.34693	NA	9.69507	8.67e-07	4.34693	NA	-5.34814	NA
1104|10196	hypothetical protein CSUB01_12266	0	0	0	0.855699	0.245671	1.24734	0	0	0.547922	61.0193	73.0019	129.957	1.56129	NA	8.16204	2.18e-07	-1.29932	NA	6.60075	2.89e-09	-2.86061	NA	-9.46136	0.036446
1104|10204	---NA---	24.2134	9.93609	28.6324	20.822	15.9686	19.2091	127.473	128.354	116.707	2.89039	1.76617	2.10741	-2.7257	NA	-5.70696	2.19e-25	-2.56181	NA	-2.98126	NA	0.163892	NA	3.14515	NA
1104|10210	AAEL003429-PA	30.2667	32.2923	38.1765	645.197	471.442	656.601	4.10374	5.26042	4.01809	19.2693	15.0125	11.2395	7.01036	1.01e-28	1.73818	NA	2.87767	NA	-5.27217	9.6e-17	-4.13269	0.00709965	1.13948	NA
1104|10222	hypothetical protein CGLO_07402	145.28	116.749	124.074	9.69793	6.87878	8.98086	13.3372	12.8354	9.49731	5.45962	5.00416	7.72718	-0.47503	NA	-0.957135	NA	3.42252	NA	-0.482105	NA	3.89755	NA	4.37965	0.036446
1104|10229	het domain-containing protein	0	2.48402	4.77206	0	0.491341	0	0	0.420834	0.182641	21.8385	29.7306	8.66381	-0.175598	NA	5.95283	0.0229053	2.96328	NA	6.12843	0.002596	3.13888	NA	-2.98955	NA
1104|10230	---NA---	18.16	22.3562	23.8603	4.56373	2.94805	2.99362	3.07781	2.31458	1.46112	139.381	141.883	102.092	0.58996	NA	5.73025	1.26e-10	3.16314	NA	5.14029	2.31e-16	2.57318	NA	-2.56711	NA
1104|10232	hypothetical protein CGGC5_14491	6.05334	2.48402	4.77206	10.2684	10.8095	9.72926	0.769452	0.63125	0.365281	30.8308	32.0855	27.3964	3.86438	NA	5.40456	0.0012625	2.67619	NA	1.54019	NA	-1.18819	NA	-2.72837	NA
1104|10237	---NA---	48.4267	27.3242	66.8089	37.6508	43.7294	36.6718	4.10374	3.36667	3.47017	92.8136	84.1877	105.605	3.38762	NA	4.64432	0.00158071	3.65898	NA	1.25671	NA	0.27136	NA	-0.985348	NA
1104|10238	hypothetical protein CGGC5_2080	36.3201	2.48402	0	39.9326	41.764	37.9192	0.512968	0	0	64.552	59.1669	44.9581	7.0782	0.000195779	7.57274	1.27e-06	5.46343	NA	0.494543	NA	-1.61477	NA	-2.10931	NA
1104|10239	---NA---	296.614	293.115	443.802	76.7277	53.8019	44.4054	1.28242	1.2625	1.82641	10.5981	6.47597	7.96134	5.20695	0.0162909	2.42054	NA	7.76708	7.88e-18	-2.78642	NA	2.56012	NA	5.34654	1.32e-08
1104|10248	---NA---	36.3201	34.7763	42.9486	90.4189	89.6698	106.024	4.87319	4.62917	6.02714	222.239	237.256	151.265	4.17097	NA	5.26398	2.57e-10	2.84683	NA	1.09302	NA	-1.32414	NA	-2.41715	NA
1104|10250	atp synthase f0	823.255	407.38	505.839	29.379	21.8647	21.4543	55.9135	54.0771	47.3039	11.5616	12.6576	11.4737	-1.10949	NA	-2.12812	NA	3.4615	NA	-1.01863	NA	4.57099	2.23e-06	5.58961	3.49e-12
1104|10258	sterigmatocystin 8-o-methyltransferase precursor	18.16	9.93609	28.6324	0.285233	0	1.49681	0	0	0	22.1596	10.0083	4.9173	2.52409	NA	6.64233	0.0307777	7.25054	NA	4.11823	NA	4.72645	NA	0.608218	NA
1104|10261	---NA---	96.8535	129.169	219.515	686.271	1277.24	1092.42	10.7723	9.67917	15.7071	35.0058	36.7953	17.0935	6.38642	1.16e-11	1.28895	NA	3.60947	NA	-5.09748	7.46e-07	-2.77696	NA	2.32052	NA
1104|10270	metal-dependent rnase	1180.4	1102.91	873.287	60.1842	45.6947	59.6229	2231.15	2086.7	2116.07	26.0135	36.5009	46.8314	-5.2776	8.15e-49	-5.87388	7.36e-54	-1.02724	NA	-0.596275	NA	4.25036	1.13e-05	4.84663	6.1e-08
1104|10272	---NA---	24.2134	19.8722	47.7206	9.41269	12.2835	13.2218	176.204	173.383	182.823	5.78078	10.0083	7.02471	-3.9161	2.12e-26	-4.52206	3.25e-26	-2.53101	NA	-0.605955	NA	1.38509	NA	1.99104	NA
1104|10277	---NA---	296.614	166.429	357.905	24.2448	24.5671	27.691	2601.52	2506.69	2345.47	19.5904	27.0813	24.5865	-6.59931	4.04e-105	-6.70125	4.79e-92	-3.182	4.07e-08	-0.101939	NA	3.41731	NA	3.51925	NA
[truncated: 1,276 more rows]
